# Supplementary material for: Infectious stimuli promote malignant B-cell acute lymphoblastic leukemia in the absence of AID
Source: Nat Commun. 2019 Dec 5;10:5563. doi: 10.1038/s41467-019-13570-y (PMC6895129; doi:10.1038/s41467-019-13570-y)
Supplement: Supplementary file 4 — Supplementary Data 1 [file 41467_2019_13570_MOESM4_ESM.xlsx]

## Sheet: Leukemic_127+.-_4A+.-_vs_WT_Pro
Supplementary Data 1. Differentially expressed genes in Pax5-het/Aid-het B-ALL compared to BM pro-pre B-cells from wild-type mice. (7339 genes-probesets with FDR = 0.01)
nº	probeset ID	d.value	p.value	q.value	R.fold	Genename	Description
1	10390640	-53.2805	2.81246e-07	0.00326084	0.0209489	Ikzf3	IKAROS family zinc finger 3
2	10341942	-52.805	5.62493e-07	0.00326084	0.0836603	NA	NA
3	10528385	-40.4165	8.43739e-07	0.00326084	0.0503463	Reln	reelin
4	10381049	-34.3931	1.12499e-06	0.00326084	0.106784	Rapgefl1	Rap guanine nucleotide exchange factor (GEF)-like 1
5	10349593	-32.9138	1.40623e-06	0.00326084	0.107557	Faim3	Fas apoptotic inhibitory molecule 3
6	10607848	-32.6203	1.68748e-06	0.00326084	0.175082	Egfl6	EGF-like-domain, multiple 6
7	10452701	-30.9919	1.96873e-06	0.00326084	0.380603	Smchd1	SMC hinge domain containing 1
8	10407126	-30.7078	2.24997e-06	0.00326084	0.218286	Plk2	polo-like kinase 2
9	10523128	29.4211	2.53122e-06	0.00326084	75.3377	Ppbp	pro-platelet basic protein
10	10484463	28.6707	2.81246e-06	0.00326084	10.8311	Serping1	serine (or cysteine) peptidase inhibitor, clade G, member 1
11	10371379	-28.0606	3.09371e-06	0.00326084	0.0762414	Nuak1	NUAK family, SNF1-like kinase, 1
12	10420216	27.4742	3.6562e-06	0.00336953	2.28248	Sdr39u1	short chain dehydrogenase/reductase family 39U, member 1
13	10353192	-26.9266	3.93745e-06	0.00336953	0.0844651	Eya1	eyes absent 1 homolog (Drosophila)
14	10339322	-26.4668	4.2187e-06	0.00336953	0.335873	NA	NA
15	10519815	-26.4328	4.49994e-06	0.00336953	0.136168	Cacna2d1	calcium channel, voltage-dependent, alpha2/delta subunit 1
16	10339907	-25.1868	4.78119e-06	0.00336953	0.11309	NA	NA
17	10379740	-25.1768	5.06244e-06	0.00336953	0.551166	Heatr6	HEAT repeat containing 6
18	10339353	-24.9098	5.34368e-06	0.00336953	0.166034	NA	NA
19	10386058	24.8986	5.62493e-06	0.00336953	13.3856	Sparc	secreted acidic cysteine rich glycoprotein
20	10457787	-24.7437	5.90618e-06	0.00336953	0.172014	Klhl14	kelch-like 14
21	10447317	24.5696	6.18742e-06	0.00336953	5.89553	Epas1	endothelial PAS domain protein 1
22	10594840	-24.5084	6.46867e-06	0.00336953	0.300009	Myzap	myocardial zonula adherens protein
23	10339829	-24.4815	6.74992e-06	0.00336953	0.149004	NA	NA
24	10343266	-24.0893	7.03116e-06	0.00336953	0.0548701	NA	NA
25	10428232	-23.4687	7.31241e-06	0.00336953	0.201546	Rrm2b	ribonucleotide reductase M2 B (TP53 inducible)
26	10390103	-23.4502	7.59366e-06	0.00336953	0.217105	Pdk2	pyruvate dehydrogenase kinase, isoenzyme 2
27	10538939	-23.353	7.8749e-06	0.00336953	0.233836	Eif2ak3	eukaryotic translation initiation factor 2 alpha kinase 3
28	10594802	-23.1837	8.15615e-06	0.00336953	0.227981	Fam63b	family with sequence similarity 63, member B
29	10386909	23.1561	8.43739e-06	0.00336953	6.5247	Cenpv	centromere protein V
30	10402986	-23.0405	8.71864e-06	0.00336953	0.150249	NA	NA
31	10523670	-22.6931	9.28113e-06	0.00339259	0.412914	Aff1	AF4/FMR2 family, member 1
32	10437443	-22.551	9.56238e-06	0.00339259	0.448024	Cdip1	cell death inducing Trp53 target 1
33	10558769	22.4373	9.84363e-06	0.00339259	19.8732	Ifitm1	interferon induced transmembrane protein 1
34	10523297	-22.4196	1.01249e-05	0.00339259	0.261472	Ccng2	cyclin G2
35	10522208	-22.1937	1.04061e-05	0.00339259	0.373674	Uchl1	ubiquitin carboxy-terminal hydrolase L1
36	10556463	-22.0198	1.06874e-05	0.00339259	0.176041	Arntl	aryl hydrocarbon receptor nuclear translocator-like
37	10366293	-21.8671	1.09686e-05	0.00339259	0.265055	Csrp2	cysteine and glycine-rich protein 2
38	10404941	-21.7951	1.12499e-05	0.00339259	0.22347	Kdm1b	lysine (K)-specific demethylase 1B
39	10513878	21.6512	1.15311e-05	0.00339259	2.11156	Rps18	ribosomal protein S18
40	10427681	-21.5935	1.18124e-05	0.00339259	0.571892	Spef2	sperm flagellar 2
41	10344386	-21.371	1.20936e-05	0.00339259	0.219562	NA	NA
42	10506820	-21.3405	1.23748e-05	0.00339259	0.201339	NA	NA
43	10593887	-21.1349	1.29373e-05	0.00339259	0.127442	Neil1	nei endonuclease VIII-like 1 (E. coli)
44	10514054	21.1318	1.32186e-05	0.00339259	2.39634	Nfib	nuclear factor I/B
45	10362941	-21.1206	1.34998e-05	0.00339259	0.246316	Prep	prolyl endopeptidase
46	10544976	-21.0693	1.37811e-05	0.00339259	0.572611	Kbtbd2	kelch repeat and BTB (POZ) domain containing 2
47	10581495	20.8238	1.40623e-05	0.00339259	2.09996	NA	NA
48	10577792	-20.743	1.43436e-05	0.00339259	0.278644	Plekha2	pleckstrin homology domain-containing, family A (phosphoinositide binding specific) member 2
49	10402063	-20.6469	1.46248e-05	0.00339259	0.346868	Foxn3	forkhead box N3
50	10502565	20.6097	1.49061e-05	0.00339259	1.64363	Clca3a2	chloride channel calcium activated 3A2
51	10338065	-20.2951	1.51873e-05	0.00339259	0.217856	NA	NA
52	10515848	-20.1296	1.54686e-05	0.00339259	0.561896	Ermap	erythroblast membrane-associated protein
53	10458913	-20.0251	1.57498e-05	0.00339259	0.588339	Cep120	centrosomal protein 120
54	10600169	19.9964	1.6031e-05	0.00339259	12.1811	Bgn	biglycan
55	10519855	-19.9085	1.63123e-05	0.00339259	0.148463	Cacna2d1	calcium channel, voltage-dependent, alpha2/delta subunit 1
56	10419460	-19.8928	1.65935e-05	0.00339259	0.525846	Ttc5	tetratricopeptide repeat domain 5
57	10351623	19.6511	1.68748e-05	0.00339259	1.98315	F11r	F11 receptor
58	10339801	-19.5049	1.7156e-05	0.00339259	0.295864	NA	NA
59	10598073	19.1045	1.74373e-05	0.00339259	6.52272	NA	NA
60	10432573	-18.9074	1.77185e-05	0.00339259	0.294785	Slc11a2	solute carrier family 11 (proton-coupled divalent metal ion transporters), member 2
61	10607933	-18.6412	1.79998e-05	0.00339259	0.584754	Hccs	holocytochrome c synthetase
62	10389625	-18.5822	1.8281e-05	0.00339259	0.188276	NA	NA
63	10341781	-18.5452	1.85623e-05	0.00339259	0.402578	NA	NA
64	10372503	-18.4156	1.88435e-05	0.00339259	0.080848	Lgr5	leucine rich repeat containing G protein coupled receptor 5
65	10549647	-18.4017	1.91248e-05	0.00339259	0.0784409	Ncr1	natural cytotoxicity triggering receptor 1
66	10343813	-18.342	1.9406e-05	0.00339259	0.287528	NA	NA
67	10496359	18.3285	1.96873e-05	0.00339259	5.7613	Emcn	endomucin
68	10338219	-18.3196	1.99685e-05	0.00339259	0.175398	NA	NA
69	10340832	-18.0828	2.02497e-05	0.00339259	0.383196	NA	NA
70	10411751	-18.0615	2.0531e-05	0.00339259	0.365956	Slc30a5	solute carrier family 30 (zinc transporter), member 5
71	10350646	-18.0543	2.08122e-05	0.00339259	0.207689	Edem3	ER degradation enhancer, mannosidase alpha-like 3
72	10597477	-18.0398	2.10935e-05	0.00339259	0.226385	Gpd1l	glycerol-3-phosphate dehydrogenase 1-like
73	10523579	-18.024	2.13747e-05	0.00339259	0.258055	Arhgap24	Rho GTPase activating protein 24
74	10502780	-18.0187	2.1656e-05	0.00339259	0.246874	Lphn2	latrophilin 2
75	10421555	-17.9569	2.22185e-05	0.00339259	0.268723	Mir687	microRNA 687
76	10344311	-17.9137	2.24997e-05	0.00339259	0.234939	NA	NA
77	10340566	-17.8926	2.2781e-05	0.00339259	0.312507	NA	NA
78	10338047	-17.772	2.30622e-05	0.00339259	0.298526	NA	NA
79	10402020	-17.6918	2.33435e-05	0.00339259	0.571149	Eml5	echinoderm microtubule associated protein like 5
80	10342049	-17.6813	2.36247e-05	0.00339259	0.238266	NA	NA
81	10570875	-17.6615	2.3906e-05	0.00339259	0.653334	Kat6a	K(lysine) acetyltransferase 6A
82	10598422	-17.6508	2.41872e-05	0.00339259	0.630062	Gripap1	GRIP1 associated protein 1
83	10523134	17.5924	2.44684e-05	0.00339259	10.0771	Pf4	platelet factor 4
84	10339401	-17.5788	2.47497e-05	0.00339259	0.318173	NA	NA
85	10539818	17.572	2.50309e-05	0.00339259	6.99052	Gp9	glycoprotein 9 (platelet)
86	10378154	-17.5553	2.53122e-05	0.00339259	0.61667	Zzef1	zinc finger, ZZ-type with EF hand domain 1
87	10468533	-17.5113	2.55934e-05	0.00339259	0.113272	Gpam	glycerol-3-phosphate acyltransferase, mitochondrial
88	10551347	-17.5068	2.58747e-05	0.00339259	0.277925	Blvrb	biliverdin reductase B (flavin reductase (NADPH))
89	10421394	-17.4753	2.61559e-05	0.00339259	0.611582	Fam160b2	family with sequence similarity 160, member B2
90	10559831	17.4405	2.64372e-05	0.00339259	1.10844	Zfp772	zinc finger protein 772
91	10424379	-17.3961	2.67184e-05	0.00339259	0.472656	Srsf3	serine/arginine-rich splicing factor 3
92	10565567	-17.1513	2.69997e-05	0.00339259	0.500764	4632427E13Rik	RIKEN cDNA 4632427E13 gene
93	10339658	-17.1306	2.72809e-05	0.00339259	0.173783	NA	NA
94	10426507	-17.1147	2.75622e-05	0.00339259	0.509819	Arid2	AT rich interactive domain 2 (ARID, RFX-like)
95	10586844	-17.1073	2.78434e-05	0.00339259	0.455445	Adam10	a disintegrin and metallopeptidase domain 10
96	10501661	-17.0973	2.81246e-05	0.00339259	0.442536	Srsf3	serine/arginine-rich splicing factor 3
97	10339469	-17.0792	2.84059e-05	0.00339259	0.242993	NA	NA
98	10529260	-17.0776	2.86871e-05	0.00339259	0.402256	Prr14l	proline rich 14-like
99	10480035	-17.0743	2.89684e-05	0.00339259	0.596219	Pfkfb3	6-phosphofructo-2-kinase/fructose-2,6-biphosphatase 3
100	10584317	17.0314	2.95309e-05	0.0034118	2.59158	Esam	endothelial cell-specific adhesion molecule
101	10349157	16.9281	2.98121e-05	0.0034118	1.40679	Serpinb2	serine (or cysteine) peptidase inhibitor, clade B, member 2
102	10471154	16.9224	3.00934e-05	0.0034118	3.86099	NA	NA
103	10363541	16.8569	3.03746e-05	0.0034118	3.93554	NA	NA
104	10368144	-16.6443	3.06559e-05	0.0034118	0.241424	Tnfaip3	tumor necrosis factor, alpha-induced protein 3
105	10428857	-16.6162	3.09371e-05	0.0034118	0.281895	Mtss1	metastasis suppressor 1
106	10357371	-16.6067	3.12184e-05	0.0034118	0.130285	Tmem163	transmembrane protein 163
107	10338884	-16.5895	3.14996e-05	0.0034118	0.102466	NA	NA
108	10380549	-16.5825	3.17809e-05	0.0034118	0.4567	NA	NA
109	10592493	-16.5389	3.23433e-05	0.00343553	0.140508	4931429I11Rik	RIKEN cDNA 4931429I11 gene
110	10500103	-16.5089	3.26246e-05	0.00343553	0.521713	Gabpb2	GA repeat binding protein, beta 2
111	10495252	16.467	3.29058e-05	0.00343553	1.98625	NA	NA
112	10569014	16.3921	3.31871e-05	0.00343553	6.49259	Ifitm2	interferon induced transmembrane protein 2
113	10338641	-16.3205	3.37496e-05	0.00344777	0.436716	NA	NA
114	10340060	-16.3183	3.40308e-05	0.00344777	0.232493	NA	NA
115	10474545	-16.3094	3.43121e-05	0.00344777	0.278345	Slc12a6	solute carrier family 12, member 6
116	10582719	-16.2227	3.45933e-05	0.00344777	0.450589	Sipa1l2	signal-induced proliferation-associated 1 like 2
117	10554118	-16.2216	3.48746e-05	0.00344777	0.189266	Fam169b	family with sequence similarity 169, member B
118	10570278	-16.2199	3.51558e-05	0.00344777	0.619122	NA	NA
119	10570434	16.1966	3.54371e-05	0.00344777	24.5334	Ifitm1	interferon induced transmembrane protein 1
120	10361682	-16.1627	3.59996e-05	0.00344777	0.430136	Ppil4	peptidylprolyl isomerase (cyclophilin)-like 4
121	10340114	-16.1311	3.62808e-05	0.00344777	0.143812	NA	NA
122	10593988	-16.123	3.6562e-05	0.00344777	0.601915	Clk3	CDC-like kinase 3
123	10468970	-16.1146	3.68433e-05	0.00344777	0.442827	Phxr1	per-hexamer repeat gene 1
124	10387525	16.0678	3.71245e-05	0.00344777	1.77211	Mpdu1	mannose-P-dolichol utilization defect 1
125	10408850	-16.0413	3.74058e-05	0.00344777	0.290937	Nedd9	neural precursor cell expressed, developmentally down-regulated gene 9
126	10478772	-15.9899	3.79683e-05	0.00344777	0.611195	Arfgef2	ADP-ribosylation factor guanine nucleotide-exchange factor 2 (brefeldin A-inhibited)
127	10585680	-15.9778	3.82495e-05	0.00344777	0.496661	NA	NA
128	10437292	-15.9758	3.85308e-05	0.00344777	0.686982	Slx4	SLX4 structure-specific endonuclease subunit homolog (S. cerevisiae)
129	10427704	-15.9671	3.8812e-05	0.00344777	0.323894	Dnajc21	DnaJ (Hsp40) homolog, subfamily C, member 21
130	10399710	-15.9352	3.90933e-05	0.00344777	0.195643	Rsad2	radical S-adenosyl methionine domain containing 2
131	10343151	-15.8981	3.93745e-05	0.00344777	0.386327	NA	NA
132	10500876	-15.8309	3.96558e-05	0.00344777	0.381116	Lrig2	leucine-rich repeats and immunoglobulin-like domains 2
133	10542636	-15.8039	3.9937e-05	0.00344777	0.521121	Pyroxd1	pyridine nucleotide-disulphide oxidoreductase domain 1
134	10354897	-15.7898	4.02182e-05	0.00344777	0.469775	Trak2	trafficking protein, kinesin binding 2
135	10406598	-15.7212	4.04995e-05	0.00344777	0.0801386	Serinc5	serine incorporator 5
136	10437698	-15.7028	4.07807e-05	0.00344777	0.257338	Txndc11	thioredoxin domain containing 11
137	10339431	-15.6924	4.1062e-05	0.00344777	0.658163	NA	NA
138	10557488	-15.6292	4.13432e-05	0.00344777	0.307433	Tbx6	T-box 6
139	10434942	-15.6267	4.16245e-05	0.00344777	0.539765	Dlg1	discs, large homolog 1 (Drosophila)
140	10506335	-15.6171	4.19057e-05	0.00344777	0.469873	Pde4b	phosphodiesterase 4B, cAMP specific
141	10445308	-15.5768	4.2187e-05	0.00344777	0.291309	Cyp39a1	cytochrome P450, family 39, subfamily a, polypeptide 1
142	10479596	-15.542	4.24682e-05	0.00344777	0.621927	Zgpat	zinc finger, CCCH-type with G patch domain
143	10520982	-15.523	4.27495e-05	0.00344777	0.618297	Depdc5	DEP domain containing 5
144	10399470	-15.521	4.30307e-05	0.00344777	0.0526155	Trib2	tribbles homolog 2 (Drosophila)
145	10355500	15.5195	4.3312e-05	0.00344777	5.03284	Igfbp5	insulin-like growth factor binding protein 5
146	10538408	-15.4771	4.35932e-05	0.00344777	0.309995	Mturn	maturin, neural progenitor differentiation regulator homolog (Xenopus)
147	10357488	-15.4761	4.38745e-05	0.00344777	0.172589	Cd55	CD55 antigen
148	10513381	-15.4693	4.41557e-05	0.00344777	0.657339	Ptbp3	polypyrimidine tract binding protein 3
149	10601449	-15.4651	4.44369e-05	0.00344777	0.468416	Sh3bgrl	SH3-binding domain glutamic acid-rich protein like
150	10356194	-15.4526	4.47182e-05	0.00344777	0.637276	Trip12	thyroid hormone receptor interactor 12
151	10494122	-15.4462	4.49994e-05	0.00344777	0.590166	Rfx5	regulatory factor X, 5 (influences HLA class II expression)
152	10506188	15.445	4.52807e-05	0.00344777	2.28201	Pgm2	phosphoglucomutase 2
153	10555055	15.4435	4.55619e-05	0.00344777	1.5243	NA	NA
154	10528257	-15.4286	4.58432e-05	0.00344777	0.601394	Rsbn1l	round spermatid basic protein 1-like
155	10343956	-15.3958	4.61244e-05	0.00344777	0.347633	NA	NA
156	10340798	-15.3662	4.64057e-05	0.00344777	0.354109	NA	NA
157	10549532	-15.3633	4.66869e-05	0.00344777	0.160893	NA	NA
158	10376312	15.3339	4.72494e-05	0.00345265	1.9255	Larp1	La ribonucleoprotein domain family, member 1
159	10463836	15.3152	4.75307e-05	0.00345265	3.52333	Gsto1	glutathione S-transferase omega 1
160	10409502	-15.285	4.78119e-05	0.00345265	0.212964	Dok3	docking protein 3
161	10478447	-15.2724	4.80931e-05	0.00345265	0.409074	Stk4	serine/threonine kinase 4
162	10531290	-15.2598	4.83744e-05	0.00345265	0.604794	Rchy1	ring finger and CHY zinc finger domain containing 1
163	10346164	15.2396	4.86556e-05	0.00345265	1.87819	Sdpr	serum deprivation response
164	10340957	15.2286	4.89369e-05	0.00345265	2.01245	NA	NA
165	10530841	15.2196	4.92181e-05	0.00345265	10.0641	Igfbp7	insulin-like growth factor binding protein 7
166	10350992	-15.2066	4.94994e-05	0.00345265	0.608928	Rc3h1	RING CCCH (C3H) domains 1
167	10392135	-15.1843	4.97806e-05	0.00345265	0.353125	Gh	growth hormone
168	10381419	-15.1751	5.00619e-05	0.00345265	0.585124	Nbr1	neighbor of Brca1 gene 1
169	10358928	-15.1716	5.03431e-05	0.00345265	0.082757	Cacna1e	calcium channel, voltage-dependent, R type, alpha 1E subunit
170	10503709	-15.1638	5.06244e-05	0.00345265	0.0360639	D130062J21Rik	RIKEN cDNA D130062J21 gene
171	10568369	-15.1023	5.11869e-05	0.00346698	0.249093	Cox6a2	cytochrome c oxidase subunit VIa polypeptide 2
172	10530130	-15.1006	5.14681e-05	0.00346698	0.407599	Rell1	RELT-like 1
173	10608638	-15.0984	5.17494e-05	0.00346698	0.23794	NA	NA
174	10379543	-15.0658	5.20306e-05	0.00346698	0.386546	Tmem132e	transmembrane protein 132E
175	10342697	-14.9913	5.25931e-05	0.00347317	0.59143	NA	NA
176	10490467	-14.9437	5.28743e-05	0.00347317	0.503395	Cables2	CDK5 and Abl enzyme substrate 2
177	10360957	-14.9435	5.31556e-05	0.00347317	0.213197	Kctd3	potassium channel tetramerisation domain containing 3
178	10491331	-14.9225	5.34368e-05	0.00347317	0.504011	Pik3ca	phosphatidylinositol 3-kinase, catalytic, alpha polypeptide
179	10342211	-14.9148	5.37181e-05	0.00347317	0.245985	NA	NA
180	10488655	-14.9073	5.39993e-05	0.00347317	0.292308	Bcl2l1	BCL2-like 1
181	10545940	-14.9062	5.42806e-05	0.00347317	0.553286	Gmcl1	germ cell-less homolog 1 (Drosophila)
182	10386095	-14.8497	5.45618e-05	0.00347317	0.499508	Fam114a2	family with sequence similarity 114, member A2
183	10575052	-14.847	5.48431e-05	0.00347317	0.544157	Cdh1	cadherin 1
184	10556018	14.8375	5.54056e-05	0.00347317	2.61542	NA	NA
185	10551891	-14.7865	5.59681e-05	0.00347317	0.175747	Nfkbid	nuclear factor of kappa light polypeptide gene enhancer in B cells inhibitor, delta
186	10500677	-14.7804	5.62493e-05	0.00347317	0.0583705	Cd2	CD2 antigen
187	10460202	-14.7676	5.65305e-05	0.00347317	0.519995	Suv420h1	suppressor of variegation 4-20 homolog 1 (Drosophila)
188	10343484	-14.7502	5.68118e-05	0.00347317	0.288645	NA	NA
189	10565968	-14.7343	5.7093e-05	0.00347317	0.425856	Atg16l2	autophagy related 16-like 2 (S. cerevisiae)
190	10539337	14.7231	5.73743e-05	0.00347317	1.5235	Mogs	mannosyl-oligosaccharide glucosidase
191	10343381	-14.6654	5.76555e-05	0.00347317	0.29875	NA	NA
192	10402316	14.6644	5.79368e-05	0.00347317	1.25004	NA	NA
193	10525365	-14.6539	5.8218e-05	0.00347317	0.338646	Hvcn1	hydrogen voltage-gated channel 1
194	10572747	-14.6098	5.84993e-05	0.00347317	0.681522	Tpm4	tropomyosin 4
195	10394978	-14.5441	5.87805e-05	0.00347317	0.327099	Rrm2	ribonucleotide reductase M2
196	10396867	-14.5388	5.90618e-05	0.00347317	0.562489	Exd2	exonuclease 3'-5' domain containing 2
197	10339252	-14.5381	5.9343e-05	0.00347317	0.151097	NA	NA
198	10384652	-14.5354	5.96243e-05	0.00347317	0.0515068	NA	NA
199	10453114	-14.5194	5.99055e-05	0.00347317	0.385418	Dhx57	DEAH (Asp-Glu-Ala-Asp/His) box polypeptide 57
200	10437136	-14.4903	6.01867e-05	0.00347317	0.521906	Dyrk1a	dual-specificity tyrosine-(Y)-phosphorylation regulated kinase 1a
201	10339185	14.4896	6.0468e-05	0.00347317	2.97178	NA	NA
202	10359689	-14.4855	6.07492e-05	0.00347317	0.0693152	Atp1b1	ATPase, Na+/K+ transporting, beta 1 polypeptide
203	10589565	-14.4794	6.10305e-05	0.00347317	0.536477	Setd2	SET domain containing 2
204	10601778	-14.4787	6.13117e-05	0.00347317	0.415457	Armcx3	armadillo repeat containing, X-linked 3
205	10443009	14.4267	6.1593e-05	0.00347317	2.2036	Ergic1	endoplasmic reticulum-golgi intermediate compartment (ERGIC) 1
206	10500237	-14.4089	6.18742e-05	0.00347317	0.655358	Rprd2	regulation of nuclear pre-mRNA domain containing 2
207	10493484	14.3616	6.21555e-05	0.00347317	1.99866	Krtcap2	keratinocyte associated protein 2
208	10608426	14.3609	6.24367e-05	0.00347317	1.13133	NA	NA
209	10474112	-14.3556	6.2718e-05	0.00347317	0.364627	Traf6	TNF receptor-associated factor 6
210	10367106	-14.35	6.29992e-05	0.00347317	0.678921	Atp5b	ATP synthase, H+ transporting mitochondrial F1 complex, beta subunit
211	10339897	-14.3498	6.32805e-05	0.00347317	0.233008	NA	NA
212	10368675	-14.3024	6.35617e-05	0.00347317	0.390978	Marcks	myristoylated alanine rich protein kinase C substrate
213	10431894	-14.2616	6.3843e-05	0.00347317	0.61286	Slc38a2	solute carrier family 38, member 2
214	10519105	14.2396	6.41242e-05	0.00347317	1.82383	Ski	ski sarcoma viral oncogene homolog (avian)
215	10503305	-14.2389	6.44054e-05	0.00347317	0.529408	1110037F02Rik	RIKEN cDNA 1110037F02 gene
216	10525553	-14.2147	6.49679e-05	0.00347985	0.127938	NA	NA
217	10581625	-14.2034	6.52492e-05	0.00347985	0.617085	Ist1	increased sodium tolerance 1 homolog (yeast)
218	10405163	-14.19	6.55304e-05	0.00347985	0.417778	Spin1	spindlin 1
219	10455738	-14.1841	6.58117e-05	0.00347985	0.288022	Snx2	sorting nexin 2
220	10475686	-14.1683	6.60929e-05	0.00347985	0.55575	Ap4e1	adaptor-related protein complex AP-4, epsilon 1
221	10544815	-14.1603	6.63742e-05	0.00347985	0.372967	Hibadh	3-hydroxyisobutyrate dehydrogenase
222	10338095	14.1181	6.66554e-05	0.00347985	1.65007	NA	NA
223	10591517	-14.0647	6.72179e-05	0.00347985	0.471766	Cdkn2d	cyclin-dependent kinase inhibitor 2D (p19, inhibits CDK4)
224	10479154	14.0544	6.74992e-05	0.00347985	6.67873	Tubb1	tubulin, beta 1 class VI
225	10497265	14	6.77804e-05	0.00347985	9.82398	Fabp4	fatty acid binding protein 4, adipocyte
226	10556764	-13.9821	6.80616e-05	0.00347985	0.57404	NA	NA
227	10607302	-13.9777	6.83429e-05	0.00347985	0.529452	Gnl3l	guanine nucleotide binding protein-like 3 (nucleolar)-like
228	10567086	-13.9652	6.86241e-05	0.00347985	0.314948	Cyp2r1	cytochrome P450, family 2, subfamily r, polypeptide 1
229	10427661	-13.9427	6.91866e-05	0.00347985	0.635883	Spef2	sperm flagellar 2
230	10451495	-13.9407	6.94679e-05	0.00347985	0.649239	Ubr2	ubiquitin protein ligase E3 component n-recognin 2
231	10344561	-13.8875	6.97491e-05	0.00347985	0.366743	NA	NA
232	10412378	-13.8873	7.00304e-05	0.00347985	0.551579	NA	NA
233	10361139	-13.8804	7.05929e-05	0.00347985	0.259458	Traf5	TNF receptor-associated factor 5
234	10374842	-13.8737	7.08741e-05	0.00347985	0.274584	Ccdc88a	coiled coil domain containing 88A
235	10430436	13.873	7.11554e-05	0.00347985	1.20107	Gm10865	predicted gene 10865
236	10355996	-13.8607	7.14366e-05	0.00347985	0.695719	Slc25a5	solute carrier family 25 (mitochondrial carrier, adenine nucleotide translocator), member 5
237	10513208	13.8551	7.17179e-05	0.00347985	1.35631	Svep1	sushi, von Willebrand factor type A, EGF and pentraxin domain containing 1
238	10341820	-13.8455	7.19991e-05	0.00347985	0.262122	NA	NA
239	10447461	13.8446	7.22803e-05	0.00347985	6.32578	Ston1	stonin 1
240	10459837	-13.8323	7.25616e-05	0.00347985	0.557624	8030462N17Rik	RIKEN cDNA 8030462N17 gene
241	10338308	-13.7955	7.28428e-05	0.00347985	0.186468	NA	NA
242	10549108	13.712	7.31241e-05	0.00347985	4.11837	Abcc9	ATP-binding cassette, sub-family C (CFTR/MRP), member 9
243	10344707	-13.7118	7.34053e-05	0.00347985	0.417133	Pcmtd1	protein-L-isoaspartate (D-aspartate) O-methyltransferase domain containing 1
244	10454229	-13.6974	7.36866e-05	0.00347985	0.577382	4930426D05Rik	RIKEN cDNA 4930426D05 gene
245	10458098	-13.6955	7.39678e-05	0.00347985	0.538163	Fam13b	family with sequence similarity 13, member B
246	10415282	13.6835	7.42491e-05	0.00347985	1.69698	Psme1	proteasome (prosome, macropain) activator subunit 1 (PA28 alpha)
247	10339880	-13.6824	7.45303e-05	0.00347985	0.286406	NA	NA
248	10385484	-13.6737	7.48116e-05	0.00347985	0.574493	Ddx5	DEAD (Asp-Glu-Ala-Asp) box polypeptide 5
249	10351455	13.6558	7.50928e-05	0.00347985	2.93248	Rgs5	regulator of G-protein signaling 5
250	10464479	-13.6456	7.53741e-05	0.00347985	0.499773	Ppp6r3	protein phosphatase 6, regulatory subunit 3
251	10555089	-13.6421	7.56553e-05	0.00347985	0.555698	Rsf1	remodeling and spacing factor 1
252	10366238	-13.6306	7.59366e-05	0.00347985	0.542356	Ppp1r12a	protein phosphatase 1, regulatory (inhibitor) subunit 12A
253	10431266	-13.6233	7.62178e-05	0.00347985	0.148395	Cerk	ceramide kinase
254	10536429	-13.5991	7.6499e-05	0.00347985	0.413282	Tmem106b	transmembrane protein 106B
255	10397249	-13.5941	7.67803e-05	0.00347985	0.404824	NA	NA
256	10593492	-13.5726	7.70615e-05	0.00347985	0.245681	Zc3h12c	zinc finger CCCH type containing 12C
257	10338257	-13.5718	7.73428e-05	0.00347985	0.394708	NA	NA
258	10405216	-13.5701	7.7624e-05	0.00347985	0.246991	Syk	spleen tyrosine kinase
259	10489343	13.5362	7.79053e-05	0.00347985	2.54205	Hacd1	3-hydroxyacyl-CoA dehydratase 1
260	10380646	13.531	7.81865e-05	0.00347985	1.32444	Mir10a	microRNA 10a
261	10599215	-13.5284	7.84678e-05	0.00347985	0.751758	Slc25a5	solute carrier family 25 (mitochondrial carrier, adenine nucleotide translocator), member 5
262	10495967	-13.5222	7.8749e-05	0.00347985	0.128502	Tifa	TRAF-interacting protein with forkhead-associated domain
263	10341480	-13.5208	7.90303e-05	0.00347985	0.184898	NA	NA
264	10423155	-13.4914	7.93115e-05	0.00347985	0.554824	Mtmr12	myotubularin related protein 12
265	10485718	13.4912	7.95928e-05	0.00347985	1.15634	Ano3	anoctamin 3
266	10535927	13.491	7.9874e-05	0.00347985	2.06628	NA	NA
267	10427538	-13.4809	8.01552e-05	0.00347985	0.387759	Nipbl	Nipped-B homolog (Drosophila)
268	10518927	13.4701	8.04365e-05	0.00347985	2.25163	Kcnab2	potassium voltage-gated channel, shaker-related subfamily, beta member 2
269	10352092	-13.4487	8.0999e-05	0.00348451	0.347119	Zbtb18	zinc finger and BTB domain containing 18
270	10365344	-13.4425	8.12802e-05	0.00348451	0.363635	Tcp11l2	t-complex 11 (mouse) like 2
271	10550332	-13.4387	8.15615e-05	0.00348451	0.257286	Slc1a5	solute carrier family 1 (neutral amino acid transporter), member 5
272	10568328	13.4087	8.18427e-05	0.00348451	3.29828	Vkorc1	vitamin K epoxide reductase complex, subunit 1
273	10413697	-13.3747	8.2124e-05	0.00348451	0.580343	Pbrm1	polybromo 1
274	10472277	-13.3645	8.24052e-05	0.00348451	0.546109	March7	membrane-associated ring finger (C3HC4) 7
275	10540880	13.3602	8.26865e-05	0.00348451	1.20181	Syn2	synapsin II
276	10461176	-13.3516	8.29677e-05	0.00348451	0.535006	Stx5a	syntaxin 5A
277	10543802	13.3423	8.3249e-05	0.00348451	1.56987	Plxna4	plexin A4
278	10576335	13.3362	8.38115e-05	0.00349459	1.68805	Def8	differentially expressed in FDCP 8
279	10343881	-13.3319	8.40927e-05	0.00349459	0.471833	NA	NA
280	10342609	-13.2984	8.46552e-05	0.00350453	0.208257	NA	NA
281	10464504	13.2717	8.49364e-05	0.00350453	3.59705	Lrp5	low density lipoprotein receptor-related protein 5
282	10420097	-13.2611	8.54989e-05	0.0035108	0.442916	Tinf2	Terf1 (TRF1)-interacting nuclear factor 2
283	10361186	-13.2568	8.57802e-05	0.0035108	0.231585	Sertad4	SERTA domain containing 4
284	10508269	13.2441	8.60614e-05	0.0035108	1.55604	Smim12	small integral membrane protein 12
285	10370242	-13.2422	8.63427e-05	0.0035108	0.499732	Pcbp3	poly(rC) binding protein 3
286	10500140	13.2322	8.66239e-05	0.0035108	1.87851	Anxa9	annexin A9
287	10434302	-13.2139	8.69052e-05	0.0035108	0.385419	Klhl24	kelch-like 24
288	10586781	-13.1843	8.74677e-05	0.00351336	0.21768	Myo1e	myosin IE
289	10502745	13.1788	8.77489e-05	0.00351336	2.22373	NA	NA
290	10588263	13.1731	8.80301e-05	0.00351336	1.62461	Slco2a1	solute carrier organic anion transporter family, member 2a1
291	10471978	-13.1562	8.83114e-05	0.00351336	0.634598	Epc2	enhancer of polycomb homolog 2 (Drosophila)
292	10389451	-13.1379	8.85926e-05	0.00351336	0.48573	Med13	mediator complex subunit 13
293	10591263	-13.1372	8.88739e-05	0.00351336	0.363096	Fbxl12	F-box and leucine-rich repeat protein 12
294	10342772	-13.1338	8.91551e-05	0.00351336	0.338566	NA	NA
295	10341057	-13.1318	8.94364e-05	0.00351336	0.458968	NA	NA
296	10456423	-13.1022	8.97176e-05	0.00351336	0.607998	Seh1l	SEH1-like (S. cerevisiae
297	10489018	-13.0843	8.99989e-05	0.00351336	0.479156	Rbm39	RNA binding motif protein 39
298	10604597	13.0624	9.05614e-05	0.00351912	1.941	NA	NA
299	10342431	-13.0617	9.08426e-05	0.00351912	0.442933	NA	NA
300	10542321	-13.0428	9.11239e-05	0.00351912	0.618886	Ddx47	DEAD (Asp-Glu-Ala-Asp) box polypeptide 47
301	10425686	-13.0411	9.14051e-05	0.00351912	0.5167	Ccdc134	coiled-coil domain containing 134
302	10392070	13.0191	9.16864e-05	0.00351912	1.46053	Strada	STE20-related kinase adaptor alpha
303	10340292	-13.0058	9.19676e-05	0.00351912	0.325297	NA	NA
304	10376461	-12.9828	9.25301e-05	0.00352466	0.548884	Trim11	tripartite motif-containing 11
305	10357870	12.9803	9.28113e-05	0.00352466	2.13589	Prelp	proline arginine-rich end leucine-rich repeat
306	10599972	-12.9798	9.30926e-05	0.00352466	0.572809	NA	NA
307	10365482	12.9789	9.33738e-05	0.00352466	6.94296	Timp3	tissue inhibitor of metalloproteinase 3
308	10456814	-12.9745	9.36551e-05	0.00352466	0.687443	Pias2	protein inhibitor of activated STAT 2
309	10339630	-12.9745	9.39363e-05	0.00352466	0.320533	NA	NA
310	10408280	-12.9641	9.44988e-05	0.00352829	0.243153	Lrrc16a	leucine rich repeat containing 16A
311	10526772	-12.9607	9.47801e-05	0.00352829	0.620519	Cnpy4	canopy 4 homolog (zebrafish)
312	10542172	12.9521	9.50613e-05	0.00352829	3.01792	Clec1b	C-type lectin domain family 1, member b
313	10541683	12.9239	9.53426e-05	0.00352829	2.649	NA	NA
314	10487510	12.9214	9.56238e-05	0.00352829	1.21824	NA	NA
315	10341269	-12.915	9.59051e-05	0.00352829	0.279121	NA	NA
316	10375463	-12.8784	9.61863e-05	0.00352829	0.187338	Havcr1	hepatitis A virus cellular receptor 1
317	10454097	12.8716	9.64675e-05	0.00352829	2.2013	NA	NA
318	10602176	12.8668	9.703e-05	0.00353511	1.97782	NA	NA
319	10421581	-12.8504	9.73113e-05	0.00353511	0.41019	Lrch1	leucine-rich repeats and calponin homology (CH) domain containing 1
320	10338169	-12.8482	9.75925e-05	0.00353511	0.0827906	NA	NA
321	10523647	-12.811	9.78738e-05	0.00353511	0.495225	Aff1	AF4/FMR2 family, member 1
322	10571978	12.7653	9.87175e-05	0.00353734	2.11054	Cbr4	carbonyl reductase 4
323	10372668	-12.7464	9.89988e-05	0.00353734	0.434215	Mdm2	transformed mouse 3T3 cell double minute 2
324	10608567	12.7315	9.928e-05	0.00353734	1.12652	NA	NA
325	10539517	12.7249	9.95613e-05	0.00353734	1.4883	Dysf	dysferlin
326	10479112	-12.722	9.98425e-05	0.00353734	0.785304	Gnas	GNAS (guanine nucleotide binding protein, alpha stimulating) complex locus
327	10381807	-12.7117	0.000100124	0.00353734	0.402218	NA	NA
328	10487643	12.7111	0.000100405	0.00353734	1.5852	NA	NA
329	10505224	-12.6948	0.000100686	0.00353734	0.373558	Snx30	sorting nexin family member 30
330	10341415	-12.6917	0.000100967	0.00353734	0.767863	NA	NA
331	10525352	-12.6912	0.000101249	0.00353734	0.562325	NA	NA
332	10340528	-12.6704	0.00010153	0.00353734	0.213481	NA	NA
333	10342969	-12.6508	0.000101811	0.00353734	0.198404	NA	NA
334	10338783	-12.6474	0.000102092	0.00353734	0.390645	NA	NA
335	10538629	12.6446	0.000102374	0.00353734	1.19456	NA	NA
336	10358064	-12.6436	0.000102655	0.00353734	0.700217	Ipo9	importin 9
337	10377804	12.6436	0.000102936	0.00353734	3.42079	Arrb2	arrestin, beta 2
338	10482687	-12.6404	0.000103217	0.00353734	0.37217	Arl5a	ADP-ribosylation factor-like 5A
339	10451421	12.6324	0.000103499	0.00353734	1.39325	Klhdc3	kelch domain containing 3
340	10388238	12.6237	0.00010378	0.00353734	1.43668	Emc6	ER membrane protein complex subunit 6
341	10363479	12.6223	0.000104061	0.00353734	1.57117	NA	NA
342	10338799	-12.6089	0.000104342	0.00353734	0.162994	NA	NA
343	10560190	-12.5951	0.000104905	0.00354439	0.211655	Ehd2	EH-domain containing 2
344	10549171	-12.5919	0.000105186	0.00354439	0.573666	C2cd5	C2 calcium-dependent domain containing 5
345	10358879	12.5799	0.000105467	0.00354439	2.77006	Npl	N-acetylneuraminate pyruvate lyase
346	10342395	-12.5729	0.00010603	0.00355048	0.199912	NA	NA
347	10374020	12.5581	0.000106311	0.00355048	1.57479	Rhbdd3	rhomboid domain containing 3
348	10375820	-12.5375	0.000106592	0.00355048	0.491723	Clk4	CDC like kinase 4
349	10404904	-12.5373	0.000106874	0.00355048	0.370556	Rbm24	RNA binding motif protein 24
350	10351465	-12.514	0.000107436	0.00355644	0.666758	1700084C01Rik	RIKEN cDNA 1700084C01 gene
351	10602474	-12.4897	0.000107717	0.00355644	0.501451	Phf8	PHD finger protein 8
352	10404354	12.4859	0.000107999	0.00355644	1.75394	Rps18	ribosomal protein S18
353	10340185	-12.4636	0.00010828	0.00355644	0.293863	NA	NA
354	10383756	12.457	0.000108842	0.00356058	5.65779	Ifitm2	interferon induced transmembrane protein 2
355	10339380	-12.4421	0.000109124	0.00356058	0.189564	NA	NA
356	10406854	12.4365	0.000109405	0.00356058	1.55356	NA	NA
357	10596148	12.4328	0.000109686	0.00356058	7.25895	NA	NA
358	10450038	12.4265	0.000109967	0.00356058	1.95445	Angptl4	angiopoietin-like 4
359	10536369	-12.4103	0.000110249	0.00356058	0.218011	C1galt1	core 1 synthase, glycoprotein-N-acetylgalactosamine 3-beta-galactosyltransferase, 1
360	10427997	-12.391	0.000111092	0.00357786	0.393669	Ankrd33b	ankyrin repeat domain 33B
361	10342514	-12.3617	0.000111655	0.00357897	0.285317	NA	NA
362	10466317	-12.344	0.000111936	0.00357897	0.639625	NA	NA
363	10349118	12.3436	0.000112217	0.00357897	1.16797	Serpinb12	serine (or cysteine) peptidase inhibitor, clade B (ovalbumin), member 12
364	10606248	-12.3383	0.000112499	0.00357897	0.583006	Magee2	melanoma antigen, family E, 2
365	10491062	12.3379	0.00011278	0.00357897	1.59139	NA	NA
366	10343472	-12.337	0.000113061	0.00357897	0.197665	NA	NA
367	10339553	-12.3168	0.000113342	0.00357897	0.257269	NA	NA
368	10363000	12.2941	0.000113624	0.00357897	2.07208	Gpx4	glutathione peroxidase 4
369	10585338	12.2821	0.000113905	0.00357897	1.61019	Kdelc2	KDEL (Lys-Asp-Glu-Leu) containing 2
370	10372114	12.267	0.000114467	0.00358517	1.24565	NA	NA
371	10517457	12.2658	0.000114749	0.00358517	2.09305	NA	NA
372	10341517	-12.2573	0.00011503	0.00358517	0.223681	NA	NA
373	10401607	12.2268	0.000115592	0.00359215	1.21682	Pgf	placental growth factor
374	10603651	-12.1955	0.000115874	0.00359215	0.649479	1810030O07Rik	RIKEN cDNA 1810030O07 gene
375	10412207	12.1562	0.000116717	0.00360499	2.06435	Gpx8	glutathione peroxidase 8 (putative)
376	10608583	12.1525	0.000116999	0.00360499	1.12831	NA	NA
377	10417745	12.1404	0.00011728	0.00360499	1.42243	NA	NA
378	10417895	-12.1347	0.000117561	0.00360499	0.604077	Ppp3cb	protein phosphatase 3, catalytic subunit, beta isoform
379	10338074	-12.1278	0.000117842	0.00360499	0.22992	NA	NA
380	10606088	-12.1155	0.000118405	0.00360991	0.273918	Hdac8	histone deacetylase 8
381	10360018	-12.1016	0.000118686	0.00360991	0.0461645	Fcrla	Fc receptor-like A
382	10356878	-12.0953	0.000118967	0.00360991	0.272478	NA	NA
383	10523312	12.0905	0.000119249	0.00360991	1.31397	NA	NA
384	10565083	12.0853	0.000119811	0.00361657	1.84647	NA	NA
385	10495794	-12.0756	0.000120092	0.00361657	0.506274	Pde5a	phosphodiesterase 5A, cGMP-specific
386	10545308	-12.0666	0.000120936	0.00362403	0.515802	Kdm3a	lysine (K)-specific demethylase 3A
387	10420030	12.0546	0.000121498	0.00362403	1.77792	NA	NA
388	10576965	12.0545	0.00012178	0.00362403	1.41469	NA	NA
389	10347873	-12.0541	0.000122061	0.00362403	0.675945	Agfg1	ArfGAP with FG repeats 1
390	10556200	12.0524	0.000122342	0.00362403	1.5628	NA	NA
391	10571849	-12.0451	0.000122623	0.00362403	0.689025	Fbxo8	F-box protein 8
392	10339920	-12.042	0.000122905	0.00362403	0.357027	NA	NA
393	10558458	-12.04	0.000123186	0.00362403	0.474091	Ppp2r2d	protein phosphatase 2, regulatory subunit B, delta
394	10364675	12.0157	0.000123748	0.00362403	2.072	Gpx4	glutathione peroxidase 4
395	10400334	12.0116	0.00012403	0.00362403	1.49305	NA	NA
396	10474243	-11.988	0.000124311	0.00362403	0.619367	Cstf3	cleavage stimulation factor, 3' pre-RNA, subunit 3
397	10421526	-11.9766	0.000124592	0.00362403	0.253583	Rb1	retinoblastoma 1
398	10339222	-11.9755	0.000124873	0.00362403	0.234732	NA	NA
399	10396476	11.9535	0.000125155	0.00362403	2.60151	Rhoj	ras homolog gene family, member J
400	10578071	-11.953	0.000125436	0.00362403	0.432382	Wrn	Werner syndrome homolog (human)
401	10404874	-11.9525	0.000125717	0.00362403	0.262162	Mylip	myosin regulatory light chain interacting protein
402	10339299	-11.9491	0.000125998	0.00362403	0.347332	NA	NA
403	10343941	-11.9464	0.00012628	0.00362403	0.257395	NA	NA
404	10349648	-11.9433	0.000126561	0.00362403	0.385306	Ctse	cathepsin E
405	10411804	-11.9408	0.000126842	0.00362403	0.343209	Mast4	microtubule associated serine/threonine kinase family member 4
406	10398461	-11.9347	0.000127123	0.00362403	0.694633	Ppp2r5c	protein phosphatase 2, regulatory subunit B', gamma
407	10342331	-11.9253	0.000127405	0.00362403	0.52091	NA	NA
408	10522024	-11.9196	0.000127686	0.00362403	0.47605	Tbc1d1	TBC1 domain family, member 1
409	10391410	-11.9129	0.000127967	0.00362403	0.586287	Becn1	beclin 1, autophagy related
410	10448424	-11.91	0.000128248	0.00362403	0.57082	Pdpk1	3-phosphoinositide dependent protein kinase 1
411	10587266	-11.8915	0.00012853	0.00362403	0.289554	Gclc	glutamate-cysteine ligase, catalytic subunit
412	10499854	11.8833	0.000128811	0.00362403	7.28651	S100a1	S100 calcium binding protein A1
413	10360679	-11.8776	0.000129092	0.00362403	0.577635	NA	NA
414	10410355	-11.8637	0.000129655	0.00362925	0.622542	A530054K11Rik	RIKEN cDNA A530054K11 gene
415	10502552	11.8632	0.000129936	0.00362925	2.54376	Clca3a1	chloride channel calcium activated 3A1
416	10344427	-11.8549	0.000130217	0.00362925	0.376194	NA	NA
417	10446756	-11.8361	0.00013078	0.00363529	0.528122	Ypel5	yippee-like 5 (Drosophila)
418	10465045	11.8225	0.000131061	0.00363529	1.37144	Drap1	Dr1 associated protein 1 (negative cofactor 2 alpha)
419	10460018	-11.8194	0.000131623	0.00363857	0.665387	Zfp236	zinc finger protein 236
420	10532896	11.8105	0.000131905	0.00363857	2.8199	2610524H06Rik	RIKEN cDNA 2610524H06 gene
421	10355105	11.8092	0.000132186	0.00363857	3.04038	NA	NA
422	10342796	-11.8039	0.000132467	0.00363857	0.328876	NA	NA
423	10563659	-11.8037	0.000132748	0.00363857	0.419344	Spty2d1	SPT2, Suppressor of Ty, domain containing 1 (S. cerevisiae)
424	10339389	11.7876	0.000133311	0.00364089	2.34184	NA	NA
425	10607346	-11.7838	0.000133592	0.00364089	0.454298	Tspyl2	TSPY-like 2
426	10516823	-11.7832	0.000133873	0.00364089	0.432212	Epb4.1	erythrocyte protein band 4.1
427	10374476	11.7718	0.000134155	0.00364089	1.87474	NA	NA
428	10411776	-11.7621	0.000134436	0.00364089	0.556217	NA	NA
429	10422781	-11.7567	0.000134717	0.00364089	0.577822	Rictor	RPTOR independent companion of MTOR, complex 2
430	10343124	-11.7294	0.000136405	0.00367469	0.490264	NA	NA
431	10340753	-11.7191	0.000136686	0.00367469	0.250644	NA	NA
432	10343207	11.7108	0.000136967	0.00367469	2.52791	NA	NA
433	10588499	11.7106	0.000137248	0.00367469	1.22493	NA	NA
434	10598103	11.6853	0.000137811	0.00367469	1.35241	NA	NA
435	10492049	-11.6772	0.000138092	0.00367469	0.570726	Supt20	suppressor of Ty 20
436	10584883	-11.6694	0.000138373	0.00367469	0.578779	Fxyd6	FXYD domain-containing ion transport regulator 6
437	10497285	-11.6497	0.000138655	0.00367469	0.491162	Impa1	inositol (myo)-1(or 4)-monophosphatase 1
438	10522503	11.6441	0.000138936	0.00367469	1.75666	Pdgfra	platelet derived growth factor receptor, alpha polypeptide
439	10502776	-11.6317	0.000139217	0.00367469	0.412689	Lphn2	latrophilin 2
440	10340943	-11.6312	0.000139498	0.00367469	0.157149	NA	NA
441	10343063	-11.6222	0.000140061	0.00367469	0.53042	NA	NA
442	10343152	-11.6215	0.000140342	0.00367469	0.195785	NA	NA
443	10341148	-11.6207	0.000140623	0.00367469	0.354837	NA	NA
444	10583179	-11.6134	0.000141186	0.00367469	0.614603	Pgr	progesterone receptor
445	10551724	11.6109	0.000141467	0.00367469	2.17127	Yif1b	Yip1 interacting factor homolog B (S. cerevisiae)
446	10401564	-11.6102	0.000141748	0.00367469	0.415004	Arel1	apoptosis resistant E3 ubiquitin protein ligase 1
447	10579199	11.6091	0.000142029	0.00367469	1.60855	Slc25a42	solute carrier family 25, member 42
448	10491601	-11.6081	0.000142311	0.00367469	0.516014	4932438A13Rik	RIKEN cDNA 4932438A13 gene
449	10372191	-11.5933	0.000142592	0.00367469	0.575392	Mettl25	methyltransferase like 25
450	10406676	11.5774	0.000142873	0.00367469	1.41937	Lhfpl2	lipoma HMGIC fusion partner-like 2
451	10340168	-11.5691	0.000143154	0.00367469	0.250118	NA	NA
452	10445268	11.564	0.000143436	0.00367469	3.001	Gpr116	G protein-coupled receptor 116
453	10520048	-11.5519	0.000143717	0.00367469	0.504059	Kmt2e	lysine (K)-specific methyltransferase 2E
454	10597592	11.5494	0.000143998	0.00367469	1.3882	Acaa1b	acetyl-Coenzyme A acyltransferase 1B
455	10440560	-11.5472	0.000144279	0.00367469	0.482031	Ltn1	listerin E3 ubiquitin protein ligase 1
456	10435305	11.547	0.000144561	0.00367469	2.7601	Itgb5	integrin beta 5
457	10343130	-11.5441	0.000144842	0.00367469	0.334821	NA	NA
458	10341494	-11.5369	0.000145404	0.00367817	0.353454	NA	NA
459	10542677	-11.5353	0.000145686	0.00367817	0.576698	Etnk1	ethanolamine kinase 1
460	10371307	-11.5346	0.000145967	0.00367817	0.440649	Nfyb	nuclear transcription factor-Y beta
461	10343461	-11.5215	0.000146248	0.00367817	0.278678	NA	NA
462	10343885	-11.4728	0.000146811	0.00368432	0.472491	NA	NA
463	10341622	-11.4682	0.000147373	0.00369045	0.289166	NA	NA
464	10512606	11.4644	0.000147936	0.00369468	2.33558	Hint2	histidine triad nucleotide binding protein 2
465	10380297	-11.4585	0.000148217	0.00369468	0.742848	Cox11	cytochrome c oxidase assembly protein 11
466	10478678	-11.4498	0.000148498	0.00369468	0.359112	Cd40	CD40 antigen
467	10343198	-11.431	0.000149342	0.00370299	0.359616	NA	NA
468	10438445	-11.4288	0.000149623	0.00370299	0.239314	Klhl6	kelch-like 6
469	10343637	-11.4251	0.000149904	0.00370299	0.331833	NA	NA
470	10359190	-11.4217	0.000150186	0.00370299	0.599571	Fam20b	family with sequence similarity 20, member B
471	10512640	-11.4194	0.000150467	0.00370299	0.520381	Gne	glucosamine (UDP-N-acetyl)-2-epimerase/N-acetylmannosamine kinase
472	10342964	-11.4193	0.000150748	0.00370299	0.22239	NA	NA
473	10454655	-11.394	0.000151592	0.0037055	0.549621	Apc	adenomatosis polyposis coli
474	10533446	-11.3742	0.000151873	0.0037055	0.471095	Tctn1	tectonic family member 1
475	10447742	-11.3683	0.000152154	0.0037055	0.567184	Map3k4	mitogen-activated protein kinase kinase kinase 4
476	10547553	-11.3551	0.000152436	0.0037055	0.525903	Mical3	microtubule associated monooxygenase, calponin and LIM domain containing 3
477	10360745	-11.3523	0.000152717	0.0037055	0.552502	Lbr	lamin B receptor
478	10343494	11.3492	0.000152998	0.0037055	3.91015	NA	NA
479	10570344	11.3371	0.000153279	0.0037055	1.86794	Lamp1	lysosomal-associated membrane protein 1
480	10496457	11.3333	0.000153561	0.0037055	1.58361	Adh6b	alcohol dehydrogenase 6B (class V)
481	10338910	-11.3302	0.000153842	0.0037055	0.433434	NA	NA
482	10451225	-11.3269	0.000154123	0.0037055	0.41286	Polh	polymerase (DNA directed), eta (RAD 30 related)
483	10586170	-11.3258	0.000154404	0.0037055	0.301845	NA	NA
484	10415576	-11.325	0.000154686	0.0037055	0.522881	Zmym2	zinc finger, MYM-type 2
485	10467887	-11.3163	0.000155248	0.0037113	0.144402	Cpn1	carboxypeptidase N, polypeptide 1
486	10486203	-11.3122	0.000155811	0.00371391	0.645129	Ino80	INO80 homolog (S. cerevisiae)
487	10487945	-11.3008	0.000156373	0.00371391	0.213504	Gpcpd1	glycerophosphocholine phosphodiesterase GDE1 homolog (S. cerevisiae)
488	10445867	-11.3006	0.000156654	0.00371391	0.552357	Plcl2	phospholipase C-like 2
489	10341319	-11.2981	0.000156936	0.00371391	0.404483	NA	NA
490	10440738	11.2964	0.000157217	0.00371391	1.90576	Tiam1	T cell lymphoma invasion and metastasis 1
491	10384504	-11.2896	0.000157498	0.00371391	0.690181	Meis1	Meis homeobox 1
492	10392251	-11.2826	0.000157779	0.00371391	0.577152	Ddx5	DEAD (Asp-Glu-Ala-Asp) box polypeptide 5
493	10594800	-11.2825	0.000158061	0.00371391	0.246757	Fam63b	family with sequence similarity 63, member B
494	10476441	11.2791	0.000158342	0.00371391	1.23683	NA	NA
495	10551760	-11.2645	0.000158623	0.00371391	0.53263	Zfp84	zinc finger protein 84
496	10529313	-11.2553	0.000159186	0.00371391	0.663162	Letm1	leucine zipper-EF-hand containing transmembrane protein 1
497	10523717	11.2549	0.000159467	0.00371391	17.9553	Spp1	secreted phosphoprotein 1
498	10488830	11.2463	0.000159748	0.00371391	1.53907	Pigu	phosphatidylinositol glycan anchor biosynthesis, class U
499	10399874	11.2356	0.00016031	0.00371391	2.34221	Bcap29	B cell receptor associated protein 29
500	10453616	-11.2341	0.000160592	0.00371391	0.666812	Mtpap	mitochondrial poly(A) polymerase
501	10342680	-11.2183	0.000160873	0.00371391	0.469774	NA	NA
502	10446928	11.2172	0.000161154	0.00371391	2.42698	Ltbp1	latent transforming growth factor beta binding protein 1
503	10543524	-11.2123	0.000161435	0.00371391	0.71279	Gcc1	golgi coiled coil 1
504	10397966	-11.2075	0.000161717	0.00371391	0.0737107	Otub2	OTU domain, ubiquitin aldehyde binding 2
505	10603026	-11.2012	0.000161998	0.00371391	0.569624	Ctps2	cytidine 5'-triphosphate synthase 2
506	10529093	-11.1995	0.000162279	0.00371391	0.649422	Gtf3c2	general transcription factor IIIC, polypeptide 2, beta
507	10500610	-11.197	0.00016256	0.00371391	0.166849	Fam46c	family with sequence similarity 46, member C
508	10361816	11.1939	0.000162842	0.00371391	1.45138	NA	NA
509	10386400	-11.1763	0.000163123	0.00371391	0.608929	Arih2	ariadne homolog 2 (Drosophila)
510	10456699	11.1742	0.000163404	0.00371391	1.71321	Acaa2	acetyl-Coenzyme A acyltransferase 2 (mitochondrial 3-oxoacyl-Coenzyme A thiolase)
511	10458843	11.1673	0.000163685	0.00371391	1.83803	Sema6a	sema domain, transmembrane domain (TM), and cytoplasmic domain, (semaphorin) 6A
512	10509635	11.1559	0.000164529	0.00371542	1.70644	Akr7a5	aldo-keto reductase family 7, member A5 (aflatoxin aldehyde reductase)
513	10342091	-11.1197	0.00016481	0.00371542	0.299883	NA	NA
514	10406736	11.1191	0.000165092	0.00371542	8.00408	F2rl2	coagulation factor II (thrombin) receptor-like 2
515	10412082	-11.1115	0.000165373	0.00371542	0.526171	Gpbp1	GC-rich promoter binding protein 1
516	10587655	-11.1107	0.000165654	0.00371542	0.301383	Zfp949	zinc finger protein 949
517	10477167	-11.1044	0.000165935	0.00371542	0.430471	Mcts2	malignant T cell amplified sequence 2
518	10413695	-11.1027	0.000166217	0.00371542	0.453456	Pbrm1	polybromo 1
519	10342831	-11.1	0.000166498	0.00371542	0.296887	NA	NA
520	10491300	-11.0988	0.000166779	0.00371542	0.356987	Skil	SKI-like
521	10416464	-11.0921	0.00016706	0.00371542	0.637301	Zc3h13	zinc finger CCCH type containing 13
522	10424577	11.0757	0.000167342	0.00371542	1.53481	Chrac1	chromatin accessibility complex 1
523	10447691	11.0674	0.000167904	0.00371542	1.2345	NA	NA
524	10602825	11.0562	0.000168185	0.00371542	1.21044	NA	NA
525	10421707	11.0438	0.000168467	0.00371542	1.45424	NA	NA
526	10505954	11.0401	0.000168748	0.00371542	2.28374	Tek	endothelial-specific receptor tyrosine kinase
527	10357369	11.0187	0.00016931	0.00371542	1.74915	NA	NA
528	10439346	-11.0171	0.000169592	0.00371542	0.498496	Eaf2	ELL associated factor 2
529	10502510	-11.0151	0.000169873	0.00371542	0.239606	Lmo4	LIM domain only 4
530	10560202	-11.014	0.000170154	0.00371542	0.46088	Gltscr1	glioma tumor suppressor candidate region gene 1
531	10547088	-11.0095	0.000170435	0.00371542	0.444486	Mbd4	methyl-CpG binding domain protein 4
532	10344354	-11.0075	0.000170717	0.00371542	0.595846	NA	NA
533	10452496	-11.0061	0.000170998	0.00371542	0.7062	Ralbp1	ralA binding protein 1
534	10339915	-11.001	0.000171279	0.00371542	0.327252	NA	NA
535	10472621	-10.9997	0.00017156	0.00371542	0.490254	Ubr3	ubiquitin protein ligase E3 component n-recognin 3
536	10461334	-10.9996	0.000171842	0.00371542	0.584549	Mta2	metastasis-associated gene family, member 2
537	10453721	-10.982	0.000172123	0.00371542	0.725363	Wac	WW domain containing adaptor with coiled-coil
538	10359624	10.9812	0.000172404	0.00371542	1.77503	Prrx1	paired related homeobox 1
539	10484361	10.9739	0.000172967	0.00371808	1.21865	Zswim2	zinc finger SWIM-type containing 2
540	10342177	-10.95	0.000173248	0.00371808	0.213846	NA	NA
541	10428004	-10.9439	0.000173529	0.00371808	0.252558	Ankrd33b	ankyrin repeat domain 33B
542	10343701	-10.9433	0.00017381	0.00371808	0.631037	NA	NA
543	10404774	-10.9368	0.000174373	0.00371986	0.288623	Hivep1	human immunodeficiency virus type I enhancer binding protein 1
544	10567171	-10.9366	0.000174654	0.00371986	0.234527	NA	NA
545	10449034	10.9281	0.000174935	0.00371986	1.73191	Fam173a	family with sequence similarity 173, member A
546	10520096	-10.9254	0.000175217	0.00371986	0.49256	Klhl7	kelch-like 7
547	10510546	10.9213	0.000175498	0.00371986	2.02415	NA	NA
548	10603620	10.9082	0.000176342	0.0037225	1.53045	NA	NA
549	10388648	10.9005	0.000176623	0.0037225	1.89826	Ankrd13b	ankyrin repeat domain 13b
550	10582997	-10.8976	0.000176904	0.0037225	0.52195	Casp4	caspase 4, apoptosis-related cysteine peptidase
551	10449839	-10.8965	0.000177185	0.0037225	0.697255	Akap8	A kinase (PRKA) anchor protein 8
552	10530592	-10.8932	0.000177467	0.0037225	0.453325	Fryl	furry homolog-like (Drosophila)
553	10384452	-10.8918	0.000177748	0.0037225	0.49936	NA	NA
554	10549402	-10.8891	0.000178029	0.0037225	0.522527	Ergic2	ERGIC and golgi 2
555	10482920	10.8746	0.00017831	0.0037225	2.17288	Cd302	CD302 antigen
556	10501447	-10.8644	0.000178592	0.0037225	0.623508	Prpf38b	PRP38 pre-mRNA processing factor 38 (yeast) domain containing B
557	10427657	-10.8601	0.000178873	0.0037225	0.740716	Spef2	sperm flagellar 2
558	10558265	10.8556	0.000179154	0.0037225	1.36288	Lhpp	phospholysine phosphohistidine inorganic pyrophosphate phosphatase
559	10371271	-10.851	0.000179717	0.0037275	0.502188	NA	NA
560	10341566	-10.8459	0.000180279	0.0037275	0.498782	NA	NA
561	10443786	-10.8441	0.00018056	0.0037275	0.480044	Pde9a	phosphodiesterase 9A
562	10519497	-10.8413	0.000180841	0.0037275	0.221117	Steap4	STEAP family member 4
563	10475912	-10.84	0.000181123	0.0037275	0.524847	Tmem87b	transmembrane protein 87B
564	10420785	10.8298	0.000181404	0.0037275	1.80156	Mtmr9	myotubularin related protein 9
565	10498038	-10.8236	0.000181685	0.0037275	0.536837	Elf2	E74-like factor 2
566	10583697	-10.8206	0.000181966	0.0037275	0.27718	Smarca4	SWI/SNF related, matrix associated, actin dependent regulator of chromatin, subfamily a, member 4
567	10598491	-10.8144	0.000182529	0.00373072	0.727967	Gm10490	predicted gene 10490
568	10524124	-10.8127	0.000183091	0.00373072	0.647283	Golga3	golgi autoantigen, golgin subfamily a, 3
569	10412038	-10.8122	0.000183373	0.00373072	0.480443	Zswim6	zinc finger SWIM-type containing 6
570	10423024	-10.8111	0.000183654	0.00373072	0.204431	Capsl	calcyphosine-like
571	10391990	-10.8081	0.000183935	0.00373072	0.648102	Kansl1	KAT8 regulatory NSL complex subunit 1
572	10350044	10.8005	0.000184216	0.00373072	1.23139	NA	NA
573	10339176	-10.7984	0.000184498	0.00373072	0.468712	NA	NA
574	10392822	10.7982	0.000184779	0.00373072	1.50547	NA	NA
575	10494832	-10.7784	0.00018506	0.00373072	0.411891	Sike1	suppressor of IKBKE 1
576	10433996	-10.7775	0.000185341	0.00373072	0.346126	Snap29	synaptosomal-associated protein 29
577	10343860	-10.7697	0.000185904	0.00373391	0.159615	NA	NA
578	10604889	10.7692	0.000186185	0.00373391	1.19926	Mir201	microRNA 201
579	10464070	-10.766	0.000186466	0.00373391	0.639704	Vti1a	vesicle transport through interaction with t-SNAREs 1A
580	10339303	-10.7578	0.000187029	0.00373545	0.360321	NA	NA
581	10432190	10.7559	0.00018731	0.00373545	4.36853	Adcy6	adenylate cyclase 6
582	10578989	-10.7548	0.000187591	0.00373545	0.283904	Psd3	pleckstrin and Sec7 domain containing 3
583	10354704	-10.7532	0.000187873	0.00373545	0.600019	Sf3b1	splicing factor 3b, subunit 1
584	10601659	10.7529	0.000188154	0.00373545	1.50229	Srpx2	sushi-repeat-containing protein, X-linked 2
585	10537375	-10.7446	0.000188716	0.00373939	0.568522	Ubn2	ubinuclein 2
586	10598381	-10.7387	0.000188998	0.00373939	0.648769	Gpkow	G patch domain and KOW motifs
587	10521036	10.7342	0.00018956	0.00374249	1.35069	NA	NA
588	10437499	-10.7322	0.000189841	0.00374249	0.580552	Glyr1	glyoxylate reductase 1 homolog (Arabidopsis)
589	10474199	10.7313	0.000190123	0.00374249	1.8215	NA	NA
590	10532954	10.7272	0.000190685	0.00374393	2.21143	Mlec	malectin
591	10537184	10.724	0.000190966	0.00374393	1.79093	Cald1	caldesmon 1
592	10449225	10.7217	0.000191248	0.00374393	1.80049	Decr2	2-4-dienoyl-Coenzyme A reductase 2, peroxisomal
593	10454912	-10.7209	0.000191529	0.00374393	0.696025	Ankhd1	ankyrin repeat and KH domain containing 1
594	10352503	10.7197	0.00019181	0.00374393	1.77465	Bpnt1	bisphosphate 3'-nucleotidase 1
595	10344801	-10.6984	0.000192373	0.00374453	0.442508	Cspp1	centrosome and spindle pole associated protein 1
596	10397818	-10.6975	0.000192654	0.00374453	0.379187	Cpsf2	cleavage and polyadenylation specific factor 2
597	10366546	-10.6947	0.000192935	0.00374453	0.0446019	Cpm	carboxypeptidase M
598	10465215	10.6915	0.000193216	0.00374453	2.19061	Sssca1	Sjogren's syndrome/scleroderma autoantigen 1 homolog (human)
599	10425628	10.69	0.000193498	0.00374453	2.07458	NA	NA
600	10561017	-10.6873	0.000193779	0.00374453	0.383749	Pafah1b3	platelet-activating factor acetylhydrolase, isoform 1b, subunit 3
601	10387821	10.6791	0.000194341	0.00374512	4.67569	Alox12	arachidonate 12-lipoxygenase
602	10402066	-10.678	0.000194623	0.00374512	0.334187	Foxn3	forkhead box N3
603	10392701	10.6732	0.000194904	0.00374512	1.8137	Slc39a11	solute carrier family 39 (metal ion transporter), member 11
604	10424400	10.6703	0.000195185	0.00374512	4.19947	Myc	myelocytomatosis oncogene
605	10515051	-10.6622	0.000195466	0.00374512	0.375218	Osbpl9	oxysterol binding protein-like 9
606	10453166	10.653	0.000195748	0.00374512	1.3849	Cdkl4	cyclin-dependent kinase-like 4
607	10608596	10.6385	0.000196591	0.00374872	1.11518	NA	NA
608	10408348	-10.6366	0.000196873	0.00374872	0.473061	Mrs2	MRS2 magnesium homeostasis factor homolog (S. cerevisiae)
609	10338170	-10.6365	0.000197154	0.00374872	0.615373	NA	NA
610	10552964	10.6362	0.000197435	0.00374872	4.57181	Gm10252	predicted gene 10252
611	10342376	10.6348	0.000197716	0.00374872	1.86829	NA	NA
612	10394093	-10.6274	0.000197998	0.00374872	0.648962	BC017643	cDNA sequence BC017643
613	10371396	-10.6209	0.00019856	0.00374872	0.577655	Mterf2	mitochondrial transcription termination factor 2
614	10426479	-10.603	0.000198841	0.00374872	0.37507	Ano6	anoctamin 6
615	10605315	10.5996	0.000199123	0.00374872	2.30591	Lage3	L antigen family, member 3
616	10528120	-10.5992	0.000199404	0.00374872	0.395748	Dmtf1	cyclin D binding myb-like transcription factor 1
617	10563390	-10.5911	0.000199966	0.00374872	0.586183	Cyth2	cytohesin 2
618	10424467	-10.5851	0.000200247	0.00374872	0.530594	Phf20l1	PHD finger protein 20-like 1
619	10380927	-10.5841	0.00020081	0.00374872	0.276791	Grb7	growth factor receptor bound protein 7
620	10341552	-10.5735	0.000201091	0.00374872	0.504009	NA	NA
621	10483698	10.5681	0.000201372	0.00374872	1.81487	Wipf1	WAS/WASL interacting protein family, member 1
622	10338711	-10.5676	0.000201654	0.00374872	0.363658	NA	NA
623	10341250	-10.5664	0.000201935	0.00374872	0.357094	NA	NA
624	10481909	-10.5639	0.000202216	0.00374872	0.72232	Fbxw2	F-box and WD-40 domain protein 2
625	10365302	-10.5557	0.000202497	0.00374872	0.476759	A230046K03Rik	RIKEN cDNA A230046K03 gene
626	10566943	10.5552	0.000202779	0.00374872	1.9107	Mrvi1	MRV integration site 1
627	10338067	-10.552	0.00020306	0.00374872	0.454309	NA	NA
628	10403680	-10.5512	0.000203341	0.00374872	0.480904	Arid4b	AT rich interactive domain 4B (RBP1-like)
629	10364548	10.5509	0.000203622	0.00374872	1.9224	NA	NA
630	10600825	-10.5355	0.000203904	0.00374872	0.490025	Zc3h12b	zinc finger CCCH-type containing 12B
631	10586064	-10.5335	0.000204185	0.00374872	0.493104	Anp32a	acidic (leucine-rich) nuclear phosphoprotein 32 family, member A
632	10540507	-10.5313	0.000204466	0.00374872	0.600134	NA	NA
633	10608690	-10.5267	0.000204747	0.00374872	0.858694	NA	NA
634	10403011	-10.5223	0.000205029	0.00374872	0.115583	NA	NA
635	10368782	-10.5077	0.000205591	0.00374872	0.56242	Fig4	FIG4 homolog (S. cerevisiae)
636	10371269	10.502	0.000206154	0.00374872	1.40728	NA	NA
637	10371267	10.502	0.000206154	0.00374872	1.40728	NA	NA
638	10434467	-10.4988	0.000206435	0.00374872	0.726378	Psmd2	proteasome (prosome, macropain) 26S subunit, non-ATPase, 2
639	10339861	-10.4967	0.000206716	0.00374872	0.425227	NA	NA
640	10578619	-10.4967	0.000206997	0.00374872	0.307443	Cdkn2aip	CDKN2A interacting protein
641	10351998	-10.4864	0.00020756	0.00374872	0.233529	NA	NA
642	10340414	-10.4836	0.000207841	0.00374872	0.524407	NA	NA
643	10537909	10.4826	0.000208122	0.00374872	4.01467	Rny3	RNA, Y3 small cytoplasmic (associated with Ro protein)
644	10339193	-10.4785	0.000208685	0.00374872	0.263936	NA	NA
645	10517081	10.4755	0.000208966	0.00374872	1.62233	Gm13213	predicted gene 13213
646	10595768	10.4651	0.000209247	0.00374872	1.57354	Pls1	plastin 1 (I-isoform)
647	10606102	-10.4607	0.000209529	0.00374872	0.156875	Phka1	phosphorylase kinase alpha 1
648	10339822	10.4583	0.00020981	0.00374872	2.70341	NA	NA
649	10345698	10.458	0.000210091	0.00374872	1.34676	NA	NA
650	10468253	-10.4579	0.000210372	0.00374872	0.493372	Nt5c2	5'-nucleotidase, cytosolic II
651	10608474	10.452	0.000210654	0.00374872	1.12005	NA	NA
652	10592856	-10.4494	0.000210935	0.00374872	0.545248	Ccdc84	coiled-coil domain containing 84
653	10357954	-10.4367	0.000211216	0.00374872	0.680806	Ppp1r12b	protein phosphatase 1, regulatory (inhibitor) subunit 12B
654	10482177	-10.432	0.000211497	0.00374872	0.410172	Strbp	spermatid perinuclear RNA binding protein
655	10453062	-10.4318	0.000211779	0.00374872	0.444314	Atl2	atlastin GTPase 2
656	10338064	-10.4174	0.000212341	0.00374876	0.458797	NA	NA
657	10600301	10.404	0.000212622	0.00374876	2.57056	Ssr4	signal sequence receptor, delta
658	10375402	-10.3984	0.000212904	0.00374876	0.114059	Adam19	a disintegrin and metallopeptidase domain 19 (meltrin beta)
659	10567564	-10.3949	0.000213466	0.00374876	0.219418	Cdr2	cerebellar degeneration-related 2
660	10497944	-10.3893	0.000213747	0.00374876	0.650891	Mfsd8	major facilitator superfamily domain containing 8
661	10499470	10.3821	0.000214029	0.00374876	1.68971	Rusc1	RUN and SH3 domain containing 1
662	10343803	-10.3815	0.00021431	0.00374876	0.255947	NA	NA
663	10601044	10.3737	0.000214591	0.00374876	2.51008	Gdpd2	glycerophosphodiester phosphodiesterase domain containing 2
664	10583145	-10.3662	0.000214872	0.00374876	0.439608	Tmem123	transmembrane protein 123
665	10340045	-10.3584	0.000215435	0.00374876	0.307534	NA	NA
666	10482267	10.3549	0.000215716	0.00374876	1.26393	NA	NA
667	10371888	-10.3461	0.000215997	0.00374876	0.605252	Tmpo	thymopoietin
668	10590799	-10.3455	0.000216279	0.00374876	0.566702	C330006D17Rik	RIKEN cDNA C330006D17 gene
669	10339451	-10.3448	0.00021656	0.00374876	0.455935	NA	NA
670	10586110	10.3424	0.000216841	0.00374876	4.06822	Cln6	ceroid-lipofuscinosis, neuronal 6
671	10566564	10.3419	0.000217122	0.00374876	1.80141	Mrpl17	mitochondrial ribosomal protein L17
672	10503833	10.3404	0.000217404	0.00374876	2.16041	NA	NA
673	10393970	10.3386	0.000217685	0.00374876	1.92276	Fasn	fatty acid synthase
674	10430536	-10.3365	0.000217966	0.00374876	0.634783	Ddx17	DEAD (Asp-Glu-Ala-Asp) box polypeptide 17
675	10591747	10.3363	0.000218247	0.00374876	1.37402	NA	NA
676	10342279	-10.3304	0.00021881	0.00375213	0.297423	NA	NA
677	10428576	10.3303	0.000219091	0.00375213	1.36085	NA	NA
678	10445112	10.3182	0.000220216	0.00375546	1.42239	Ubd	ubiquitin D
679	10391100	10.3115	0.000220497	0.00375546	2.32101	Atp5g1	ATP synthase, H+ transporting, mitochondrial F0 complex, subunit C1 (subunit 9)
680	10498273	10.3066	0.000220778	0.00375546	1.93669	Tm4sf1	transmembrane 4 superfamily member 1
681	10353317	10.2984	0.000221341	0.00375546	1.18843	NA	NA
682	10465220	10.2977	0.000221622	0.00375546	2.458	Sssca1	Sjogren's syndrome/scleroderma autoantigen 1 homolog (human)
683	10338868	-10.297	0.000221903	0.00375546	0.374048	NA	NA
684	10473109	10.2929	0.000222185	0.00375546	1.3575	Gm14461	predicted gene 14461
685	10344284	-10.2886	0.000222747	0.00375546	0.217921	NA	NA
686	10555401	-10.2864	0.000223028	0.00375546	0.430471	NA	NA
687	10353794	-10.2807	0.00022331	0.00375546	0.769788	Fam168b	family with sequence similarity 168, member B
688	10453632	10.2731	0.000223872	0.00375546	1.7761	Rpl7a	ribosomal protein L7A
689	10341732	-10.2708	0.000224153	0.00375546	0.661983	NA	NA
690	10361007	10.2663	0.000224435	0.00375546	4.57625	Smyd2	SET and MYND domain containing 2
691	10409338	10.2652	0.000224716	0.00375546	2.00896	Nop16	NOP16 nucleolar protein
692	10345909	10.2608	0.000224997	0.00375546	1.25851	NA	NA
693	10376950	10.2583	0.000225278	0.00375546	2.76831	Pmp22	peripheral myelin protein 22
694	10346867	10.2576	0.00022556	0.00375546	1.48737	Eef1b2	eukaryotic translation elongation factor 1 beta 2
695	10591960	10.2534	0.000225841	0.00375546	2.18171	Vps26b	vacuolar protein sorting 26 homolog B (yeast)
696	10484920	10.2522	0.000226122	0.00375546	2.03357	Ptpmt1	protein tyrosine phosphatase, mitochondrial 1
697	10338080	-10.2513	0.000226403	0.00375546	0.312612	NA	NA
698	10342696	-10.2449	0.000226685	0.00375546	0.414263	NA	NA
699	10548300	-10.2425	0.000226966	0.00375546	0.352094	Klrb1	killer cell lectin-like receptor subfamily B member 1
700	10561085	-10.2393	0.000227247	0.00375546	0.60951	Hnrnpul1	heterogeneous nuclear ribonucleoprotein U-like 1
701	10427471	10.2347	0.000227528	0.00375546	3.61817	Osmr	oncostatin M receptor
702	10515771	10.227	0.00022781	0.00375546	1.818	Tie1	tyrosine kinase with immunoglobulin-like and EGF-like domains 1
703	10585444	-10.2116	0.000228091	0.00375546	0.634048	Ireb2	iron responsive element binding protein 2
704	10413282	-10.2104	0.000228372	0.00375546	0.723617	Dennd6a	DENN/MADD domain containing 6A
705	10553354	-10.2066	0.000228653	0.00375546	0.432192	Nav2	neuron navigator 2
706	10486616	-10.2061	0.000228935	0.00375546	0.599261	Ubr1	ubiquitin protein ligase E3 component n-recognin 1
707	10354374	10.2029	0.000229216	0.00375546	4.47383	Slc40a1	solute carrier family 40 (iron-regulated transporter), member 1
708	10388938	-10.2023	0.000229497	0.00375546	0.482404	Wsb1	WD repeat and SOCS box-containing 1
709	10547789	10.1883	0.000229778	0.00375546	2.3352	NA	NA
710	10472764	-10.1872	0.00023006	0.00375546	0.594368	Dync1i2	dynein cytoplasmic 1 intermediate chain 2
711	10436873	-10.1861	0.000230341	0.00375546	0.603921	Son	Son DNA binding protein
712	10535626	10.1811	0.000230622	0.00375546	1.22436	NA	NA
713	10446334	-10.1629	0.000231185	0.00375794	0.127497	NA	NA
714	10408346	-10.1587	0.000231466	0.00375794	0.619154	Mrs2	MRS2 magnesium homeostasis factor homolog (S. cerevisiae)
715	10384020	-10.1575	0.000231747	0.00375794	0.105533	Polm	polymerase (DNA directed), mu
716	10594377	10.1554	0.00023231	0.00375878	1.51161	2300009A05Rik	RIKEN cDNA 2300009A05 gene
717	10466200	10.1525	0.000232591	0.00375878	2.6592	Ms4a7	membrane-spanning 4-domains, subfamily A, member 7
718	10388718	-10.1519	0.000232872	0.00375878	0.645507	Pipox	pipecolic acid oxidase
719	10340968	-10.1499	0.000233435	0.00375878	0.262076	NA	NA
720	10568363	-10.149	0.000233716	0.00375878	0.301665	Armcx3	armadillo repeat containing, X-linked 3
721	10498998	-10.1446	0.000233997	0.00375878	0.308289	D930015E06Rik	RIKEN cDNA D930015E06 gene
722	10578425	10.1411	0.00023456	0.00375878	1.27183	AY512931	cDNA sequence AY512931
723	10542762	10.1401	0.000234841	0.00375878	1.70206	NA	NA
724	10501608	10.1332	0.000235122	0.00375878	11.5204	Vcam1	vascular cell adhesion molecule 1
725	10562130	-10.1327	0.000235403	0.00375878	0.567698	Ffar1	free fatty acid receptor 1
726	10597459	10.1293	0.000235685	0.00375878	2.08211	NA	NA
727	10342293	-10.1292	0.000235966	0.00375878	0.223155	NA	NA
728	10490773	-10.1195	0.000236528	0.00375878	0.606347	Hnrnph2	heterogeneous nuclear ribonucleoprotein H2
729	10427402	10.1049	0.00023681	0.00375878	1.54358	Ghr	growth hormone receptor
730	10341385	-10.1005	0.000237091	0.00375878	0.487796	NA	NA
731	10438415	-10.0964	0.000237372	0.00375878	0.206362	NA	NA
732	10404407	10.0959	0.000237653	0.00375878	1.62475	Foxc1	forkhead box C1
733	10533023	10.0663	0.000237935	0.00375878	1.25578	NA	NA
734	10371275	10.0661	0.000238497	0.00375878	1.43466	NA	NA
735	10371265	10.0661	0.000238497	0.00375878	1.43466	NA	NA
736	10396442	10.0626	0.000238778	0.00375878	1.45617	Snapc1	small nuclear RNA activating complex, polypeptide 1
737	10532865	-10.0554	0.00023906	0.00375878	0.499357	Git2	G protein-coupled receptor kinase-interactor 2
738	10394591	10.0519	0.000239341	0.00375878	1.36209	NA	NA
739	10544855	10.0479	0.000239622	0.00375878	1.24826	NA	NA
740	10452087	-10.0477	0.000239903	0.00375878	0.553568	Safb2	scaffold attachment factor B2
741	10463404	-10.0411	0.000240747	0.00376487	0.511046	Fam178a	family with sequence similarity 178, member A
742	10450412	10.0326	0.000241028	0.00376487	2.57774	G6b	immunoreceptor tyrosine-based inhibitory motif (ITIM) containing platelet receptor
743	10545086	-10.0302	0.000241309	0.00376487	0.174582	Snca	synuclein, alpha
744	10387659	10.0275	0.000241591	0.00376487	2.88384	Nlgn2	neuroligin 2
745	10540897	10.0251	0.000242153	0.00376789	2.55052	Pparg	peroxisome proliferator activated receptor gamma
746	10561453	-10.0134	0.000242434	0.00376789	0.249968	Zfp36	zinc finger protein 36
747	10460285	9.99165	0.000243559	0.00376929	3.1172	Nudt8	nudix (nucleoside diphosphate linked moiety X)-type motif 8
748	10434645	-9.9897	0.000243841	0.00376929	0.46301	Senp2	SUMO/sentrin specific peptidase 2
749	10404538	-9.97723	0.000244122	0.00376929	0.604785	Prpf4b	PRP4 pre-mRNA processing factor 4 homolog B (yeast)
750	10395227	-9.97537	0.000244403	0.00376929	0.690605	Cog5	component of oligomeric golgi complex 5
751	10484431	9.96945	0.000244684	0.00376929	1.27372	Tmx2	thioredoxin-related transmembrane protein 2
752	10379030	9.96157	0.000245247	0.00376929	1.73891	Fam222b	family with sequence similarity 222, member B
753	10608656	-9.95924	0.000245528	0.00376929	0.397035	NA	NA
754	10343434	-9.95257	0.000245809	0.00376929	0.368338	NA	NA
755	10486469	-9.95249	0.000246091	0.00376929	0.693046	Vps39	vacuolar protein sorting 39 (yeast)
756	10523012	-9.94894	0.000246372	0.00376929	0.280857	Dck	deoxycytidine kinase
757	10393395	-9.94772	0.000246653	0.00376929	0.697613	Srsf2	serine/arginine-rich splicing factor 2
758	10344658	-9.94764	0.000246934	0.00376929	0.450048	Rb1cc1	RB1-inducible coiled-coil 1
759	10409968	9.94706	0.000247216	0.00376929	1.9012	Rps18	ribosomal protein S18
760	10420516	-9.93894	0.000247497	0.00376929	0.650404	Cdadc1	cytidine and dCMP deaminase domain containing 1
761	10536390	-9.93486	0.000247778	0.00376929	0.279486	NA	NA
762	10465278	9.93483	0.000248059	0.00376929	1.79086	Cdc42ep2	CDC42 effector protein (Rho GTPase binding) 2
763	10494262	9.93298	0.000248341	0.00376929	11.9947	Ctsk	cathepsin K
764	10406385	-9.93235	0.000248622	0.00376929	0.699682	Fam172a	family with sequence similarity 172, member A
765	10423663	-9.92992	0.000249184	0.00376929	0.523351	Vps13b	vacuolar protein sorting 13B (yeast)
766	10400538	-9.92871	0.000249466	0.00376929	0.564214	Trappc6b	trafficking protein particle complex 6B
767	10489904	-9.92532	0.000249747	0.00376929	0.577115	Spata2	spermatogenesis associated 2
768	10438621	-9.92035	0.000250028	0.00376929	0.465922	Tra2b	transformer 2 beta homolog (Drosophila)
769	10412394	-9.9203	0.000250309	0.00376929	0.254656	Nnt	nicotinamide nucleotide transhydrogenase
770	10472846	9.91994	0.000250591	0.00376929	2.67627	Pdk1	pyruvate dehydrogenase kinase, isoenzyme 1
771	10556487	-9.91961	0.000250872	0.00376929	0.520837	NA	NA
772	10341363	-9.91346	0.000251153	0.00376929	0.307119	NA	NA
773	10340436	-9.91193	0.000251434	0.00376929	0.333525	NA	NA
774	10474073	-9.91142	0.000251716	0.00376929	0.264355	NA	NA
775	10608665	-9.90917	0.000251997	0.00376929	0.4837	NA	NA
776	10545045	-9.90892	0.000252278	0.00376929	0.477737	Fam13a	family with sequence similarity 13, member A
777	10342776	-9.90313	0.000252841	0.00377267	0.516017	NA	NA
778	10581535	9.89967	0.000253684	0.00377267	1.67155	Rps18	ribosomal protein S18
779	10339756	-9.89288	0.000253966	0.00377267	0.455166	NA	NA
780	10502484	-9.89253	0.000254247	0.00377267	0.583205	Pkn2	protein kinase N2
781	10585732	-9.88889	0.000254528	0.00377267	0.632637	Ulk3	unc-51-like kinase 3
782	10547410	-9.88634	0.000254809	0.00377267	0.425347	Erc1	ELKS/RAB6-interacting/CAST family member 1
783	10518145	-9.88345	0.000255091	0.00377267	0.65402	Prdm2	PR domain containing 2, with ZNF domain
784	10483679	-9.87746	0.000255372	0.00377267	0.119701	Gpr155	G protein-coupled receptor 155
785	10342318	-9.87587	0.000255653	0.00377267	0.507252	NA	NA
786	10360370	-9.87229	0.000255934	0.00377267	0.0541895	BC094916	cDNA sequence BC094916
787	10365971	-9.86795	0.000256216	0.00377267	0.226652	Btg1	B cell translocation gene 1, anti-proliferative
788	10504757	9.86563	0.000256497	0.00377267	8.81731	BC005685	cDNA sequence BC005685
789	10480057	-9.86474	0.000256778	0.00377267	0.630581	Rbm17	RNA binding motif protein 17
790	10597490	9.86471	0.000257059	0.00377267	1.90326	NA	NA
791	10421577	-9.84954	0.000257903	0.00377528	0.544406	Gm9779	predicted gene 9779
792	10503283	-9.84757	0.000258184	0.00377528	0.665772	1110037F02Rik	RIKEN cDNA 1110037F02 gene
793	10342894	-9.84735	0.000258466	0.00377528	0.473978	NA	NA
794	10445789	9.84472	0.000258747	0.00377528	2.36349	Treml1	triggering receptor expressed on myeloid cells-like 1
795	10498117	9.83993	0.000259028	0.00377528	1.28162	NA	NA
796	10449315	9.83625	0.000259309	0.00377528	4.00741	Uqcc2	ubiquinol-cytochrome c reductase complex assembly factor 2
797	10439204	9.8331	0.000259872	0.00377528	1.38065	NA	NA
798	10343188	-9.82447	0.000260153	0.00377528	0.332621	NA	NA
799	10450519	-9.82433	0.000260434	0.00377528	0.515236	Tcf19	transcription factor 19
800	10428209	9.8199	0.000260715	0.00377528	3.03949	Gm10384	predicted gene 10384
801	10338359	-9.8088	0.000260997	0.00377528	0.360712	NA	NA
802	10606735	-9.79603	0.000261278	0.00377528	0.337493	Armcx2	armadillo repeat containing, X-linked 2
803	10340964	-9.79453	0.000261559	0.00377528	0.365684	NA	NA
804	10390237	9.79425	0.00026184	0.00377528	2.1281	Atp5g1	ATP synthase, H+ transporting, mitochondrial F0 complex, subunit C1 (subunit 9)
805	10468949	-9.79214	0.000262122	0.00377528	0.350374	Dclre1c	DNA cross-link repair 1C, PSO2 homolog (S. cerevisiae)
806	10579142	9.78656	0.000262965	0.00378273	1.78686	NA	NA
807	10582275	9.7764	0.000263809	0.00378821	1.89132	Slc7a5	solute carrier family 7 (cationic amino acid transporter, y+ system), member 5
808	10395805	9.77391	0.00026409	0.00378821	2.1229	NA	NA
809	10367122	-9.77351	0.000264372	0.00378821	0.536382	Baz2a	bromodomain adjacent to zinc finger domain, 2A
810	10510305	-9.77336	0.000264653	0.00378821	0.700836	Mtor	mechanistic target of rapamycin (serine/threonine kinase)
811	10339504	-9.76924	0.000265497	0.0037956	0.299892	NA	NA
812	10479749	9.76597	0.000266059	0.00379829	3.02591	Rpp38	ribonuclease P/MRP 38 subunit
813	10464218	-9.76201	0.00026634	0.00379829	0.575323	Fam160b1	family with sequence similarity 160, member B1
814	10359422	9.75989	0.000266903	0.00380164	2.34618	Prdx6	peroxiredoxin 6
815	10586172	-9.75217	0.000267747	0.0038063	0.433211	NA	NA
816	10602372	-9.75175	0.000268028	0.0038063	0.0855345	Alas2	aminolevulinic acid synthase 2, erythroid
817	10606939	9.74998	0.000268309	0.0038063	1.24868	Rps4x	ribosomal protein S4, X-linked
818	10495343	-9.74689	0.00026859	0.0038063	0.345805	Wdr47	WD repeat domain 47
819	10543650	-9.74687	0.000268872	0.0038063	0.686448	Tnpo3	transportin 3
820	10377286	9.74426	0.000269434	0.00380961	5.64166	Pik3r6	phosphoinositide-3-kinase, regulatory subunit 6
821	10594142	9.73802	0.000269997	0.00381292	2.08436	NA	NA
822	10476702	-9.73661	0.000270559	0.00381352	0.661777	Sec23b	SEC23B (S. cerevisiae)
823	10391918	-9.73331	0.00027084	0.00381352	0.46839	Plekhm1	pleckstrin homology domain containing, family M (with RUN domain) member 1
824	10523060	9.73262	0.000271122	0.00381352	2.04134	Gm9958	predicted gene 9958
825	10530560	9.7263	0.000271403	0.00381352	1.86118	Slain2	SLAIN motif family, member 2
826	10435676	-9.72374	0.000271684	0.00381352	0.664956	Gsk3b	glycogen synthase kinase 3 beta
827	10583142	9.72004	0.000272247	0.00381613	1.21369	NA	NA
828	10352119	-9.70348	0.000272528	0.00381613	0.54015	Desi2	desumoylating isopeptidase 2
829	10413304	-9.69586	0.000273372	0.00381653	0.468419	Arf4	ADP-ribosylation factor 4
830	10339848	-9.69288	0.000273653	0.00381653	0.38003	NA	NA
831	10586416	-9.69086	0.000273934	0.00381653	0.534816	Pif1	PIF1 5'-to-3' DNA helicase homolog (S. cerevisiae)
832	10346105	9.68601	0.000274215	0.00381653	1.29589	NA	NA
833	10350923	-9.68525	0.000274497	0.00381653	0.382699	Rfwd2	ring finger and WD repeat domain 2
834	10428517	9.68476	0.000274778	0.00381653	1.22539	Csmd3	CUB and Sushi multiple domains 3
835	10491945	-9.68394	0.000275059	0.00381653	0.510148	Rab33b	RAB33B, member RAS oncogene family
836	10392318	-9.68321	0.00027534	0.00381653	0.517187	Bptf	bromodomain PHD finger transcription factor
837	10343990	-9.67947	0.000275622	0.00381653	0.497565	NA	NA
838	10439018	9.67239	0.000275903	0.00381653	1.52567	0610012G03Rik	RIKEN cDNA 0610012G03 gene
839	10564631	-9.66058	0.000276465	0.00381653	0.614449	Slco3a1	solute carrier organic anion transporter family, member 3a1
840	10529979	-9.65332	0.000276747	0.00381653	0.503	Ppargc1a	peroxisome proliferative activated receptor, gamma, coactivator 1 alpha
841	10583402	-9.65182	0.000277028	0.00381653	0.403083	Zfp317	zinc finger protein 317
842	10341662	-9.65031	0.000277309	0.00381653	0.633258	NA	NA
843	10361956	-9.64895	0.00027759	0.00381653	0.507562	Map7	microtubule-associated protein 7
844	10567702	-9.64603	0.000277872	0.00381653	0.302464	Arhgap17	Rho GTPase activating protein 17
845	10481092	9.6402	0.000278153	0.00381653	4.7175	Agpat2	1-acylglycerol-3-phosphate O-acyltransferase 2 (lysophosphatidic acid acyltransferase, beta)
846	10478401	-9.63861	0.000278715	0.00381666	0.321044	Ttpal	tocopherol (alpha) transfer protein-like
847	10473240	9.63782	0.000278997	0.00381666	1.61055	NA	NA
848	10598586	-9.63565	0.000279278	0.00381666	0.32827	Xk	Kell blood group precursor (McLeod phenotype) homolog
849	10410408	9.61602	0.00027984	0.00381666	1.49724	Adcy2	adenylate cyclase 2
850	10338634	-9.61463	0.000280121	0.00381666	0.589489	NA	NA
851	10340691	-9.6124	0.000280684	0.00381666	0.362857	NA	NA
852	10424559	-9.6075	0.000281246	0.00381666	0.421202	Khdrbs3	KH domain containing, RNA binding, signal transduction associated 3
853	10465336	-9.60744	0.000281528	0.00381666	0.41033	Mrpl49	mitochondrial ribosomal protein L49
854	10439049	9.6058	0.000281809	0.00381666	2.47846	Pigx	phosphatidylinositol glycan anchor biosynthesis, class X
855	10554419	-9.59746	0.00028209	0.00381666	0.479286	Vps33b	vacuolar protein sorting 33B (yeast)
856	10535900	9.59632	0.000282371	0.00381666	1.80705	NA	NA
857	10344528	-9.59538	0.000282653	0.00381666	0.363401	NA	NA
858	10394558	9.59413	0.000282934	0.00381666	1.33248	NA	NA
859	10459918	9.59381	0.000283215	0.00381666	1.73542	Rbfa	ribosome binding factor A
860	10393058	-9.58922	0.000283496	0.00381666	0.518932	NA	NA
861	10454057	9.56971	0.000284059	0.00381666	1.30033	NA	NA
862	10562096	9.56466	0.00028434	0.00381666	1.87597	Tmem147	transmembrane protein 147
863	10422944	-9.56288	0.000284621	0.00381666	0.519801	AW557046	expressed sequence AW557046
864	10357946	-9.55726	0.000284903	0.00381666	0.719625	Ppp1r12b	protein phosphatase 1, regulatory (inhibitor) subunit 12B
865	10483633	-9.55341	0.000285184	0.00381666	0.639958	Sp3	trans-acting transcription factor 3
866	10409645	-9.55203	0.000285465	0.00381666	0.738869	Ubqln1	ubiquilin 1
867	10384940	9.55093	0.000285746	0.00381666	1.3436	Erlec1	endoplasmic reticulum lectin 1
868	10384936	-9.55046	0.000286028	0.00381666	0.663479	Acyp2	acylphosphatase 2, muscle type
869	10342434	-9.55014	0.000286309	0.00381666	0.318504	NA	NA
870	10568390	9.54794	0.00028659	0.00381666	1.16458	NA	NA
871	10536499	9.5418	0.000287153	0.00381666	1.71615	Cav1	caveolin 1, caveolae protein
872	10482109	-9.5413	0.000287434	0.00381666	0.726799	Rbm18	RNA binding motif protein 18
873	10339419	-9.5394	0.000287715	0.00381666	0.511875	NA	NA
874	10545229	9.53879	0.000287996	0.00381666	1.26396	NA	NA
875	10426042	-9.53447	0.000288278	0.00381666	0.532746	Gramd4	GRAM domain containing 4
876	10341465	-9.522	0.000288559	0.00381666	0.57632	NA	NA
877	10548455	-9.51941	0.00028884	0.00381666	0.485505	NA	NA
878	10583450	-9.51643	0.000289121	0.00381666	0.468037	Zfp846	zinc finger protein 846
879	10357875	-9.5107	0.000289403	0.00381666	0.13569	Btg2	B cell translocation gene 2, anti-proliferative
880	10344351	-9.51008	0.000289684	0.00381666	0.447463	NA	NA
881	10340288	-9.50746	0.000290246	0.0038191	0.606364	NA	NA
882	10544720	-9.50469	0.000290528	0.0038191	0.552158	Hnrnpa2b1	heterogeneous nuclear ribonucleoprotein A2/B1
883	10342878	-9.50357	0.00029109	0.00382216	0.45982	NA	NA
884	10540075	-9.49644	0.000291653	0.00382521	0.62118	Hdac11	histone deacetylase 11
885	10386470	9.48589	0.000292215	0.00382826	1.27169	4930412M03Rik	RIKEN cDNA 4930412M03 gene
886	10444114	-9.47671	0.000293059	0.00383498	0.713508	Vps52	vacuolar protein sorting 52 (yeast)
887	10456378	-9.47237	0.000293621	0.00383801	0.611986	Chmp1b	charged multivesicular body protein 1B
888	10394448	-9.46712	0.000294184	0.00383973	0.68795	Pum2	pumilio RNA-binding family member 2
889	10417167	9.46383	0.000294465	0.00383973	2.96259	Clybl	citrate lyase beta like
890	10416181	9.45825	0.000294746	0.00383973	1.99384	Stc1	stanniocalcin 1
891	10456046	9.45306	0.000295309	0.00384274	3.25707	Pdgfrb	platelet derived growth factor receptor, beta polypeptide
892	10412911	-9.44679	0.000295871	0.00384509	0.698699	NA	NA
893	10518484	9.44354	0.000296153	0.00384509	1.57751	Fbxo44	F-box protein 44
894	10553042	9.44231	0.000296996	0.00385107	1.50952	Rasip1	Ras interacting protein 1
895	10360834	-9.43688	0.000297278	0.00385107	0.604393	Hlx	H2.0-like homeobox
896	10450920	9.43168	0.00029784	0.00385339	2.83117	NA	NA
897	10523479	-9.42833	0.000298121	0.00385339	0.743943	Slc25a5	solute carrier family 25 (mitochondrial carrier, adenine nucleotide translocator), member 5
898	10574632	-9.42012	0.000298965	0.00385536	0.699272	Cbfb	core binding factor beta
899	10476740	9.41777	0.000299246	0.00385536	1.21234	Slc24a3	solute carrier family 24 (sodium/potassium/calcium exchanger), member 3
900	10338277	9.41681	0.000299528	0.00385536	3.13865	NA	NA
901	10340256	9.41642	0.000299809	0.00385536	1.84483	NA	NA
902	10340562	9.40984	0.00030009	0.00385536	1.14566	NA	NA
903	10596275	-9.40302	0.000300371	0.00385536	0.564477	Dnajc13	DnaJ (Hsp40) homolog, subfamily C, member 13
904	10502058	-9.40278	0.000300652	0.00385536	0.44253	Ap1ar	adaptor-related protein complex 1 associated regulatory protein
905	10439463	-9.40268	0.000300934	0.00385536	0.570874	Timmdc1	translocase of inner mitochondrial membrane domain containing 1
906	10471608	-9.39924	0.000301496	0.0038583	0.524167	Cntrl	centriolin
907	10359084	-9.39726	0.00030234	0.00386273	0.501609	Cep350	centrosomal protein 350
908	10365408	-9.3961	0.000302621	0.00386273	0.673519	Ric8b	resistance to inhibitors of cholinesterase 8 homolog B (C. elegans)
909	10353288	-9.38607	0.000303184	0.00386273	0.511669	Ube2w	ubiquitin-conjugating enzyme E2W (putative)
910	10464728	-9.38441	0.000303465	0.00386273	0.717824	Kdm2a	lysine (K)-specific demethylase 2A
911	10582229	9.38372	0.000303746	0.00386273	1.77024	Fbxo31	F-box protein 31
912	10594561	-9.37525	0.000304309	0.00386273	0.561941	Trip4	thyroid hormone receptor interactor 4
913	10595990	-9.37333	0.00030459	0.00386273	0.598991	Armc8	armadillo repeat containing 8
914	10445412	-9.36452	0.000304871	0.00386273	0.339046	Nfkbie	nuclear factor of kappa light polypeptide gene enhancer in B cells inhibitor, epsilon
915	10542575	9.36306	0.000305152	0.00386273	1.51408	Pde3a	phosphodiesterase 3A, cGMP inhibited
916	10338785	-9.36099	0.000305434	0.00386273	0.700147	NA	NA
917	10529875	9.35566	0.000305715	0.00386273	2.63519	Ldb2	LIM domain binding 2
918	10440661	9.35525	0.000305996	0.00386273	1.57838	NA	NA
919	10368886	-9.35518	0.000306277	0.00386273	0.556348	Foxo3	forkhead box O3
920	10576029	9.34692	0.000306559	0.00386273	1.7508	Cox4i1	cytochrome c oxidase subunit IV isoform 1
921	10343809	-9.34538	0.00030684	0.00386273	0.303332	NA	NA
922	10427665	-9.34168	0.000307402	0.0038643	0.651432	Spef2	sperm flagellar 2
923	10592067	-9.33945	0.000307684	0.0038643	0.627051	Fli1	Friend leukemia integration 1
924	10447490	-9.33338	0.000307965	0.0038643	0.60276	Pja2	praja 2, RING-H2 motif containing
925	10600390	-9.33053	0.000308527	0.00386522	0.494262	Gdi1	guanosine diphosphate (GDP) dissociation inhibitor 1
926	10516266	-9.32931	0.000308809	0.00386522	0.579069	Zc3h12a	zinc finger CCCH type containing 12A
927	10372928	-9.32754	0.00030909	0.00386522	0.617176	Mon2	MON2 homolog (yeast)
928	10466172	-9.32615	0.000309371	0.00386522	0.117797	Ms4a1	membrane-spanning 4-domains, subfamily A, member 1
929	10344126	-9.31924	0.000309934	0.00386547	0.602259	NA	NA
930	10579812	9.31611	0.000310215	0.00386547	1.89184	Ednra	endothelin receptor type A
931	10444936	-9.31445	0.000310496	0.00386547	0.630818	Dhx16	DEAH (Asp-Glu-Ala-His) box polypeptide 16
932	10366522	9.31379	0.000310777	0.00386547	1.2633	NA	NA
933	10408490	-9.3116	0.000311059	0.00386547	0.5598	Exoc2	exocyst complex component 2
934	10606393	-9.30986	0.000311902	0.00387181	0.595727	Brwd3	bromodomain and WD repeat domain containing 3
935	10338423	-9.30477	0.000312465	0.00387333	0.257844	NA	NA
936	10502748	-9.30234	0.000312746	0.00387333	0.489854	Lphn2	latrophilin 2
937	10343280	-9.30081	0.000313027	0.00387333	0.532087	NA	NA
938	10401667	9.2948	0.00031359	0.00387354	1.73159	0610007P14Rik	RIKEN cDNA 0610007P14 gene
939	10531497	9.29363	0.000313871	0.00387354	1.28487	NA	NA
940	10341641	-9.29255	0.000314152	0.00387354	0.35117	NA	NA
941	10505090	9.2921	0.000314434	0.00387354	1.26252	NA	NA
942	10341531	9.29136	0.000314715	0.00387354	2.12761	NA	NA
943	10342653	-9.28696	0.000315277	0.00387505	0.432284	NA	NA
944	10384566	-9.28669	0.000315559	0.00387505	0.288217	NA	NA
945	10341796	-9.28547	0.00031584	0.00387505	0.190807	NA	NA
946	10553299	9.28237	0.000316684	0.00388129	4.69082	Ifitm2	interferon induced transmembrane protein 2
947	10412328	9.278	0.000317246	0.00388342	1.20233	Pelo	pelota homolog (Drosophila)
948	10451953	9.27632	0.000317527	0.00388342	8.87901	Lrg1	leucine-rich alpha-2-glycoprotein 1
949	10398147	-9.26939	0.000318371	0.00388964	0.63476	Papola	poly (A) polymerase alpha
950	10425257	9.26609	0.000318934	0.00389054	2.18572	Polr2f	polymerase (RNA) II (DNA directed) polypeptide F
951	10515729	-9.2636	0.000319215	0.00389054	0.490783	Szt2	seizure threshold 2
952	10338392	-9.26321	0.000319496	0.00389054	0.398568	NA	NA
953	10343664	-9.26112	0.000320058	0.00389054	0.430331	NA	NA
954	10438220	-9.25632	0.00032034	0.00389054	0.534868	Car15	carbonic anhydrase 15
955	10465244	-9.25522	0.000320621	0.00389054	0.317068	Malat1	metastasis associated lung adenocarcinoma transcript 1 (non-coding RNA)
956	10425364	-9.25138	0.000320902	0.00389054	0.584314	Atf4	activating transcription factor 4
957	10457054	9.24372	0.000321183	0.00389054	1.79161	Zadh2	zinc binding alcohol dehydrogenase, domain containing 2
958	10427667	-9.24282	0.000321465	0.00389054	0.6463	Spef2	sperm flagellar 2
959	10344250	-9.22098	0.000322027	0.00389328	0.23399	NA	NA
960	10341843	-9.21624	0.00032259	0.00389339	0.643591	NA	NA
961	10471464	9.21142	0.000322871	0.00389339	2.76597	St6galnac6	ST6 (alpha-N-acetyl-neuraminyl-2,3-beta-galactosyl-1,3)-N-acetylgalactosaminide alpha-2,6-sialyltransferase 6
962	10547531	9.2086	0.000323152	0.00389339	1.70324	Bid	BH3 interacting domain death agonist
963	10452658	-9.20733	0.000323433	0.00389339	0.526504	Smchd1	SMC hinge domain containing 1
964	10402835	9.20693	0.000323715	0.00389339	2.25578	Nudt14	nudix (nucleoside diphosphate linked moiety X)-type motif 14
965	10451851	-9.19887	0.000324277	0.00389611	0.306694	Armcx3	armadillo repeat containing, X-linked 3
966	10477353	-9.1889	0.000325121	0.0039022	0.575644	Mapre1	microtubule-associated protein, RP/EB family, member 1
967	10499394	9.1866	0.000325683	0.00390242	1.55298	Lmna	lamin A
968	10469457	-9.18321	0.000325965	0.00390242	0.449053	Plxdc2	plexin domain containing 2
969	10608346	9.17845	0.000326246	0.00390242	1.24355	NA	NA
970	10415415	-9.17596	0.000326808	0.00390242	0.54595	Khnyn	KH and NYN domain containing
971	10403346	9.17335	0.00032709	0.00390242	1.21994	NA	NA
972	10608382	9.17333	0.000327371	0.00390242	1.1166	NA	NA
973	10562461	-9.16427	0.000327652	0.00390242	0.647737	C230052I12Rik	RIKEN cDNA C230052I12 gene
974	10363403	9.16186	0.000327933	0.00390242	3.20798	Ascc1	activating signal cointegrator 1 complex subunit 1
975	10531980	-9.16	0.000328496	0.00390242	0.375592	Gbp9	guanylate-binding protein 9
976	10340591	-9.15877	0.000328777	0.00390242	0.381072	NA	NA
977	10344226	-9.15774	0.000329058	0.00390242	0.450596	NA	NA
978	10381809	9.14449	0.000329621	0.00390242	3.36753	Itgb3	integrin beta 3
979	10408455	-9.14264	0.000329902	0.00390242	0.526341	Cdkal1	CDK5 regulatory subunit associated protein 1-like 1
980	10446613	9.1376	0.000330183	0.00390242	1.69623	NA	NA
981	10547830	9.12995	0.000330465	0.00390242	1.81738	NA	NA
982	10459620	9.12743	0.000330746	0.00390242	1.68661	Rab27b	RAB27B, member RAS oncogene family
983	10569017	9.12351	0.000331027	0.00390242	13.9429	Ifitm3	interferon induced transmembrane protein 3
984	10344809	-9.12037	0.000331308	0.00390242	0.388134	Cspp1	centrosome and spindle pole associated protein 1
985	10342017	-9.11965	0.00033159	0.00390242	0.433711	NA	NA
986	10559766	-9.11924	0.000331871	0.00390242	0.439749	Zfp583	zinc finger protein 583
987	10405400	-9.11378	0.000332433	0.00390377	0.577587	Nsd1	nuclear receptor-binding SET-domain protein 1
988	10538901	9.11167	0.000332715	0.00390377	8.08865	BC005685	cDNA sequence BC005685
989	10381154	-9.10998	0.000332996	0.00390377	0.232757	Cnp	2',3'-cyclic nucleotide 3' phosphodiesterase
990	10442025	9.10795	0.000333558	0.00390512	1.29223	NA	NA
991	10579657	9.1039	0.00033384	0.00390512	1.38021	NA	NA
992	10503695	-9.09908	0.000334121	0.00390512	0.0614409	Bach2	BTB and CNC homology 2
993	10435470	-9.09112	0.000334683	0.00390645	0.626917	Kpna1	karyopherin (importin) alpha 1
994	10491621	-9.0885	0.000334965	0.00390645	0.551513	4932438A13Rik	RIKEN cDNA 4932438A13 gene
995	10521182	-9.08804	0.000335246	0.00390645	0.651244	Fam193a	family with sequence similarity 193, member A
996	10401935	9.07602	0.000335808	0.00390778	8.60039	BC005685	cDNA sequence BC005685
997	10505028	-9.0746	0.00033609	0.00390778	0.234809	Slc44a1	solute carrier family 44, member 1
998	10538356	9.07189	0.000336371	0.00390778	6.60564	Chn2	chimerin 2
999	10438753	9.06717	0.000336933	0.00391039	2.23916	P3h2	prolyl 3-hydroxylase 2
1000	10405253	-9.06641	0.000337496	0.00391105	0.29039	Cplx2	complexin 2
1001	10598723	-9.06334	0.000337777	0.00391105	0.667489	Ddx3x	DEAD/H (Asp-Glu-Ala-Asp/His) box polypeptide 3, X-linked
1002	10598831	9.06286	0.000338058	0.00391105	1.34573	NA	NA
1003	10419691	-9.06218	0.00033834	0.00391105	0.622454	Mettl3	methyltransferase like 3
1004	10365637	-9.05653	0.000338902	0.00391106	0.718925	Arl1	ADP-ribosylation factor-like 1
1005	10341185	-9.05558	0.000339183	0.00391106	0.536397	NA	NA
1006	10608521	9.05503	0.000339465	0.00391106	1.19622	NA	NA
1007	10394831	-9.05468	0.000339746	0.00391106	0.661363	Gm5784	predicted gene 5784
1008	10427679	-9.05282	0.000340027	0.00391106	0.562574	Spef2	sperm flagellar 2
1009	10341198	-9.0504	0.000340589	0.00391301	0.319403	NA	NA
1010	10450063	9.04955	0.000340871	0.00391301	1.59789	Rps18	ribosomal protein S18
1011	10499425	9.04802	0.000341433	0.00391429	1.48515	2700060E02Rik	RIKEN cDNA 2700060E02 gene
1012	10342603	9.04746	0.000341714	0.00391429	1.63198	NA	NA
1013	10463224	9.04627	0.000341996	0.00391429	3.30896	Marveld1	MARVEL (membrane-associating) domain containing 1
1014	10560481	-9.04276	0.000343121	0.00392264	0.283691	Fosb	FBJ osteosarcoma oncogene B
1015	10347106	-9.04196	0.000343402	0.00392264	0.594326	Rpe	ribulose-5-phosphate-3-epimerase
1016	10593497	-9.03947	0.000343964	0.0039239	0.405398	Zc3h12c	zinc finger CCCH type containing 12C
1017	10441987	-9.03251	0.000344246	0.0039239	0.534663	Chd1	chromodomain helicase DNA binding protein 1
1018	10339349	-9.03191	0.000344527	0.0039239	0.468085	NA	NA
1019	10350990	9.02737	0.000345089	0.00392645	1.57517	NA	NA
1020	10553913	9.02537	0.000345652	0.00392899	2.64782	Mcee	methylmalonyl CoA epimerase
1021	10343529	-9.02085	0.000346496	0.00393472	0.588281	NA	NA
1022	10474836	-9.01642	0.000347058	0.0039356	0.499901	Ivd	isovaleryl coenzyme A dehydrogenase
1023	10566346	-9.01513	0.000347339	0.0039356	0.439447	Trim12c	tripartite motif-containing 12C
1024	10558961	9.01454	0.000347621	0.0039356	3.319	Tspan4	tetraspanin 4
1025	10342459	-9.01369	0.000348183	0.0039356	0.416266	NA	NA
1026	10493347	-9.00603	0.000348746	0.0039356	0.583041	Ash1l	ash1 (absent, small, or homeotic)-like (Drosophila)
1027	10481210	-9.00418	0.000349027	0.0039356	0.474063	Vav2	vav 2 oncogene
1028	10440926	-9.00135	0.000349308	0.0039356	0.711634	Dnajc28	DnaJ (Hsp40) homolog, subfamily C, member 28
1029	10363962	8.9994	0.000349589	0.0039356	1.52094	Gnaz	guanine nucleotide binding protein, alpha z subunit
1030	10525542	-8.99804	0.000349871	0.0039356	0.128511	Bcl7a	B cell CLL/lymphoma 7A
1031	10575512	-8.99751	0.000350152	0.0039356	0.657663	Cog4	component of oligomeric golgi complex 4
1032	10568930	8.98718	0.000350433	0.0039356	1.42501	Fuom	fucose mutarotase
1033	10379727	8.98467	0.000350996	0.0039356	20.0961	Wfdc17	WAP four-disulfide core domain 17
1034	10445291	8.9845	0.000351277	0.0039356	1.48091	NA	NA
1035	10514441	-8.98243	0.000351558	0.0039356	0.649778	Mysm1	myb-like, SWIRM and MPN domains 1
1036	10338411	-8.98148	0.000351839	0.0039356	0.657763	NA	NA
1037	10445702	-8.98136	0.000352121	0.0039356	0.525068	NA	NA
1038	10368616	-8.97721	0.000352402	0.0039356	0.422533	Zufsp	zinc finger with UFM1-specific peptidase domain
1039	10366186	-8.97427	0.000352683	0.0039356	0.742747	Ccdc59	coiled-coil domain containing 59
1040	10498155	8.96751	0.000353246	0.00393744	1.76225	NA	NA
1041	10511136	8.9656	0.000353527	0.00393744	2.54378	B930041F14Rik	RIKEN cDNA B930041F14 gene
1042	10607116	-8.9639	0.000354089	0.00393837	0.300552	Ammecr1	Alport syndrome, mental retardation, midface hypoplasia and elliptocytosis chromosomal region gene 1
1043	10500896	-8.95957	0.000354371	0.00393837	0.530973	NA	NA
1044	10546891	8.95439	0.000354652	0.00393837	1.41725	Camk1	calcium/calmodulin-dependent protein kinase I
1045	10584428	8.94801	0.000355214	0.00393837	1.19457	Olfr912	olfactory receptor 912
1046	10578064	8.94734	0.000355496	0.00393837	1.57969	NA	NA
1047	10481804	-8.94219	0.000356058	0.00393837	0.501376	Ralgps1	Ral GEF with PH domain and SH3 binding motif 1
1048	10572679	-8.94001	0.000356339	0.00393837	0.591516	Colgalt1	collagen beta(1-O)galactosyltransferase 1
1049	10568180	-8.93866	0.000356621	0.00393837	0.682646	Cd2bp2	CD2 antigen (cytoplasmic tail) binding protein 2
1050	10340282	-8.93788	0.000356902	0.00393837	0.579516	NA	NA
1051	10479268	-8.9372	0.000357183	0.00393837	0.687928	Wtap	Wilms tumour 1-associating protein
1052	10465651	-8.9365	0.000357464	0.00393837	0.683949	Mark2	MAP/microtubule affinity-regulating kinase 2
1053	10586284	-8.9335	0.000357746	0.00393837	0.5764	Dpp8	dipeptidylpeptidase 8
1054	10342240	-8.93132	0.000358027	0.00393837	0.43108	NA	NA
1055	10477808	8.92236	0.000358589	0.0039389	1.88654	Romo1	reactive oxygen species modulator 1
1056	10403428	-8.91914	0.000358871	0.0039389	0.769096	Larp4b	La ribonucleoprotein domain family, member 4B
1057	10411915	-8.91615	0.000359152	0.0039389	0.432525	Ppwd1	peptidylprolyl isomerase domain and WD repeat containing 1
1058	10541520	8.91612	0.000359433	0.0039389	1.33184	NA	NA
1059	10459772	8.90837	0.000360277	0.00394144	3.19979	Lipg	lipase, endothelial
1060	10432215	-8.90822	0.000360558	0.00394144	0.76013	Ddx23	DEAD (Asp-Glu-Ala-Asp) box polypeptide 23
1061	10435543	-8.90632	0.00036112	0.00394144	0.727966	Golgb1	golgi autoantigen, golgin subfamily b, macrogolgin 1
1062	10342540	-8.8969	0.000361402	0.00394144	0.389196	NA	NA
1063	10577240	8.8904	0.000361964	0.00394144	1.4207	Csmd1	CUB and Sushi multiple domains 1
1064	10461979	-8.88932	0.000362245	0.00394144	0.435586	Aldh1a1	aldehyde dehydrogenase family 1, subfamily A1
1065	10366796	8.88705	0.000362527	0.00394144	2.14203	Mettl1	methyltransferase like 1
1066	10604630	-8.88634	0.000363089	0.00394144	0.415844	Mospd1	motile sperm domain containing 1
1067	10343105	-8.88496	0.00036337	0.00394144	0.610783	NA	NA
1068	10583228	-8.88404	0.000363652	0.00394144	0.769566	Fam76b	family with sequence similarity 76, member B
1069	10355984	8.88136	0.000363933	0.00394144	3.86559	Serpine2	serine (or cysteine) peptidase inhibitor, clade E, member 2
1070	10339030	-8.88128	0.000364214	0.00394144	0.585911	NA	NA
1071	10549534	8.87923	0.000364495	0.00394144	1.0898	Mettl20	methyltransferase like 20
1072	10368229	-8.87842	0.000364777	0.00394144	0.568922	Tbpl1	TATA box binding protein-like 1
1073	10576946	-8.8763	0.000365058	0.00394144	0.1694	Lig4	ligase IV, DNA, ATP-dependent
1074	10560459	8.86864	0.000365339	0.00394144	1.78221	Vasp	vasodilator-stimulated phosphoprotein
1075	10340012	-8.85635	0.00036562	0.00394144	0.274264	NA	NA
1076	10535807	8.85381	0.000365902	0.00394144	1.88269	Flt1	FMS-like tyrosine kinase 1
1077	10363173	8.85237	0.000366183	0.00394144	1.99691	Gja1	gap junction protein, alpha 1
1078	10607437	8.84689	0.000366464	0.00394144	1.12214	NA	NA
1079	10548525	-8.83844	0.000367308	0.00394622	0.177326	NA	NA
1080	10342736	8.83783	0.000367589	0.00394622	2.51737	NA	NA
1081	10558220	8.83625	0.000368152	0.00394733	1.48652	Pstk	phosphoseryl-tRNA kinase
1082	10459770	8.8337	0.000368433	0.00394733	1.47847	NA	NA
1083	10491261	-8.83079	0.000368714	0.00394733	0.722279	Sec62	SEC62 homolog (S. cerevisiae)
1084	10462866	-8.82591	0.000369558	0.00395253	0.390412	Cep55	centrosomal protein 55
1085	10588192	-8.82026	0.00037012	0.00395253	0.666803	Msl2	male-specific lethal 2 homolog (Drosophila)
1086	10597920	8.82002	0.000370402	0.00395253	1.44825	Zdhhc3	zinc finger, DHHC domain containing 3
1087	10374450	-8.81873	0.000370683	0.00395253	0.392375	NA	NA
1088	10536021	8.81537	0.000371245	0.00395253	1.31577	NA	NA
1089	10522573	8.81537	0.000371245	0.00395253	1.31577	NA	NA
1090	10512011	-8.80889	0.000371808	0.00395298	0.654521	Zfp292	zinc finger protein 292
1091	10506893	-8.80687	0.000372089	0.00395298	0.689028	Nrd1	nardilysin, N-arginine dibasic convertase, NRD convertase 1
1092	10341389	-8.80451	0.00037237	0.00395298	0.6286	NA	NA
1093	10342996	-8.80273	0.000372652	0.00395298	0.272007	NA	NA
1094	10359375	-8.80253	0.000373214	0.00395343	0.413083	Gpr52	G protein-coupled receptor 52
1095	10600502	-8.80177	0.000373495	0.00395343	0.345238	Fam220a	family with sequence similarity 220, member A
1096	10359339	-8.79877	0.000373777	0.00395343	0.213988	Rabgap1l	RAB GTPase activating protein 1-like
1097	10449370	8.79868	0.000374058	0.00395343	1.36796	Rps10	ribosomal protein S10
1098	10369844	8.79411	0.00037462	0.00395577	1.43781	Bicc1	bicaudal C homolog 1 (Drosophila)
1099	10572485	-8.7889	0.000375183	0.00395684	0.456088	Rab3a	RAB3A, member RAS oncogene family
1100	10412100	-8.78823	0.000375464	0.00395684	0.457042	Map3k1	mitogen-activated protein kinase kinase kinase 1
1101	10589982	-8.78538	0.000375745	0.00395684	0.580258	Azi2	5-azacytidine induced gene 2
1102	10495359	-8.77891	0.000376589	0.00396022	0.670377	Clcc1	chloride channel CLIC-like 1
1103	10588893	-8.77733	0.00037687	0.00396022	0.665289	Rhoa	ras homolog gene family, member A
1104	10391577	-8.7752	0.000377152	0.00396022	0.367161	Hdac5	histone deacetylase 5
1105	10349821	-8.7719	0.000377433	0.00396022	0.458269	Tmem81	transmembrane protein 81
1106	10338906	-8.76236	0.000378277	0.00396358	0.423761	NA	NA
1107	10339952	-8.76086	0.000378558	0.00396358	0.279813	NA	NA
1108	10431656	8.76055	0.000378839	0.00396358	1.39823	NA	NA
1109	10600284	-8.75722	0.00037912	0.00396358	0.562406	Srpk3	serine/arginine-rich protein specific kinase 3
1110	10420470	8.75252	0.000379964	0.00396596	1.14931	NA	NA
1111	10405876	8.74752	0.000380245	0.00396596	1.23699	NA	NA
1112	10363475	-8.7452	0.000380526	0.00396596	0.47712	Prf1	perforin 1 (pore forming protein)
1113	10497831	-8.74228	0.000380808	0.00396596	0.486973	Ccna2	cyclin A2
1114	10520862	8.74015	0.00038137	0.00396596	1.62583	Fosl2	fos-like antigen 2
1115	10418506	8.73556	0.000381933	0.00396596	2.75409	Stab1	stabilin 1
1116	10416950	8.73361	0.000382214	0.00396596	5.488	NA	NA
1117	10338751	-8.72376	0.000382495	0.00396596	0.41267	NA	NA
1118	10499748	8.72336	0.000382776	0.00396596	1.90734	NA	NA
1119	10343509	-8.72284	0.000383058	0.00396596	0.441173	NA	NA
1120	10342953	-8.7203	0.000383339	0.00396596	0.160239	NA	NA
1121	10344613	-8.71899	0.000383901	0.00396596	0.240622	NA	NA
1122	10343689	-8.71829	0.000384183	0.00396596	0.3954	NA	NA
1123	10340082	8.71662	0.000384745	0.00396596	2.2232	NA	NA
1124	10340570	-8.71228	0.000385026	0.00396596	0.468235	NA	NA
1125	10339702	-8.71218	0.000385308	0.00396596	0.529194	NA	NA
1126	10341038	8.71148	0.000385589	0.00396596	1.35859	NA	NA
1127	10547034	-8.7096	0.00038587	0.00396596	0.693044	Raf1	v-raf-leukemia viral oncogene 1
1128	10342532	-8.70736	0.000386151	0.00396596	0.524874	NA	NA
1129	10558297	-8.70488	0.000386433	0.00396596	0.52673	Edrf1	erythroid differentiation regulatory factor 1
1130	10450675	-8.70176	0.000386714	0.00396596	0.467654	H2-T24	histocompatibility 2, T region locus 24
1131	10514461	-8.70147	0.000386995	0.00396596	0.806676	Gm12703	predicted gene 12703
1132	10575534	8.69906	0.000387276	0.00396596	1.68934	St3gal2	ST3 beta-galactoside alpha-2,3-sialyltransferase 2
1133	10502081	-8.6967	0.000387558	0.00396596	0.142157	Enpep	glutamyl aminopeptidase
1134	10379875	8.69412	0.00038812	0.00396759	1.4937	NA	NA
1135	10338168	-8.69391	0.000388401	0.00396759	0.17444	NA	NA
1136	10443360	8.68829	0.000388964	0.00396797	1.34542	NA	NA
1137	10489620	-8.68812	0.000389245	0.00396797	0.623775	Ncoa5	nuclear receptor coactivator 5
1138	10585509	-8.68476	0.000389526	0.00396797	0.681947	Fbxo22	F-box protein 22
1139	10577065	8.6822	0.000389808	0.00396797	1.89767	NA	NA
1140	10522802	-8.67701	0.00039037	0.00396959	0.624955	Ythdc1	YTH domain containing 1
1141	10340092	-8.67654	0.000390651	0.00396959	0.402025	NA	NA
1142	10501282	-8.67519	0.000391214	0.0039712	0.580696	Cyb561d1	cytochrome b-561 domain containing 1
1143	10600836	-8.6749	0.000391495	0.0039712	0.650586	Msn	moesin
1144	10453461	-8.66877	0.00039262	0.00397851	0.554968	Fbxo11	F-box protein 11
1145	10554521	8.66712	0.000392901	0.00397851	5.39084	Pde8a	phosphodiesterase 8A
1146	10462918	8.66073	0.000394026	0.00398296	1.5976	Slc35g1	solute carrier family 35, member G1
1147	10453272	8.65786	0.000394308	0.00398296	1.62814	Zfp36l2	zinc finger protein 36, C3H type-like 2
1148	10382516	-8.6527	0.000394589	0.00398296	0.699546	Kctd2	potassium channel tetramerisation domain containing 2
1149	10339764	-8.64926	0.00039487	0.00398296	0.368768	NA	NA
1150	10385665	-8.64766	0.000395433	0.00398296	0.479193	Zfp354b	zinc finger protein 354B
1151	10344353	-8.64639	0.000395714	0.00398296	0.46804	NA	NA
1152	10571007	-8.64436	0.000395995	0.00398296	0.683165	Whsc1l1	Wolf-Hirschhorn syndrome candidate 1-like 1 (human)
1153	10383556	-8.64387	0.000396276	0.00398296	0.586218	Fn3krp	fructosamine 3 kinase related protein
1154	10344553	-8.6426	0.000396558	0.00398296	0.342264	NA	NA
1155	10475113	-8.64241	0.000396839	0.00398296	0.655785	NA	NA
1156	10399666	-8.64112	0.00039712	0.00398296	0.485458	NA	NA
1157	10340101	-8.6369	0.000397683	0.00398453	0.542559	NA	NA
1158	10563114	8.63548	0.000397964	0.00398453	1.7866	NA	NA
1159	10359697	-8.63488	0.000398526	0.00398516	0.25861	Xcl1	chemokine (C motif) ligand 1
1160	10389617	-8.63377	0.000399089	0.00398516	0.119942	Ppm1e	protein phosphatase 1E (PP2C domain containing)
1161	10583326	-8.63333	0.00039937	0.00398516	0.142954	Slc36a4	solute carrier family 36 (proton/amino acid symporter), member 4
1162	10551355	-8.62957	0.000399651	0.00398516	0.487086	Sertad3	SERTA domain containing 3
1163	10403934	-8.62774	0.000399933	0.00398516	0.424642	Isca1	iron-sulfur cluster assembly 1 homolog (S. cerevisiae)
1164	10434577	-8.62289	0.000400214	0.00398516	0.699358	Vps8	vacuolar protein sorting 8 homolog (S. cerevisiae)
1165	10360578	8.61932	0.000400495	0.00398516	1.19663	NA	NA
1166	10598456	-8.61716	0.000400776	0.00398516	0.626148	Otud5	OTU domain containing 5
1167	10538318	-8.61466	0.000401339	0.00398733	0.581789	Tax1bp1	Tax1 (human T cell leukemia virus type I) binding protein 1
1168	10419354	-8.60538	0.000401901	0.00398888	0.639967	Map1lc3b	microtubule-associated protein 1 light chain 3 beta
1169	10382912	8.60155	0.000402182	0.00398888	2.43177	40057	septin 9
1170	10542665	-8.59473	0.000402745	0.00399104	0.528711	Cmas	cytidine monophospho-N-acetylneuraminic acid synthetase
1171	10339628	-8.59143	0.000403307	0.0039932	0.1737	NA	NA
1172	10338396	-8.5817	0.000404151	0.00399814	0.54094	NA	NA
1173	10471108	-8.57395	0.000404714	0.00399904	0.44964	Gpr107	G protein-coupled receptor 107
1174	10546960	8.57028	0.000404995	0.00399904	1.26742	NA	NA
1175	10343695	-8.56857	0.000405276	0.00399904	0.298454	NA	NA
1176	10340761	-8.5642	0.000405839	0.00400055	0.605329	NA	NA
1177	10512709	-8.55925	0.00040612	0.00400055	0.477634	Slc25a51	solute carrier family 25, member 51
1178	10547621	-8.55423	0.000406682	0.00400269	0.243257	Apobec1	apolipoprotein B mRNA editing enzyme, catalytic polypeptide 1
1179	10344164	-8.54819	0.000407526	0.0040057	0.337316	NA	NA
1180	10517070	8.54348	0.000407807	0.0040057	1.74044	Zdhhc18	zinc finger, DHHC domain containing 18
1181	10552006	8.54333	0.000408089	0.0040057	1.56468	2200002J24Rik	RIKEN cDNA 2200002J24 gene
1182	10430743	8.54141	0.00040837	0.0040057	1.28321	NA	NA
1183	10553956	8.53543	0.000408932	0.00400594	1.52974	Tm2d3	TM2 domain containing 3
1184	10608692	8.53381	0.000409214	0.00400594	2.18192	NA	NA
1185	10463410	-8.5338	0.000409495	0.00400594	0.525194	Fam178a	family with sequence similarity 178, member A
1186	10404187	-8.53292	0.000409776	0.00400594	0.422389	Tdp2	tyrosyl-DNA phosphodiesterase 2
1187	10444258	8.52677	0.000410339	0.00400766	2.27539	Psmb8	proteasome (prosome, macropain) subunit, beta type 8 (large multifunctional peptidase 7)
1188	10549504	-8.52448	0.000410901	0.00400766	0.303497	Dennd5b	DENN/MADD domain containing 5B
1189	10344819	-8.52271	0.000411182	0.00400766	0.512799	Cspp1	centrosome and spindle pole associated protein 1
1190	10383025	8.52159	0.000411464	0.00400766	2.22068	C1qtnf1	C1q and tumor necrosis factor related protein 1
1191	10410264	-8.52151	0.000411745	0.00400766	0.610465	Mterf3	mitochondrial transcription termination factor 3
1192	10608317	8.51744	0.000412026	0.00400766	1.16039	NA	NA
1193	10556121	8.50842	0.000412589	0.00400851	1.13582	Olfr476	olfactory receptor 476
1194	10451301	8.50671	0.00041287	0.00400851	1.96958	NA	NA
1195	10478145	-8.50462	0.000413151	0.00400851	0.356593	Ppp1r16b	protein phosphatase 1, regulatory (inhibitor) subunit 16B
1196	10582658	8.49836	0.000414557	0.00401646	1.59048	Agt	angiotensinogen (serpin peptidase inhibitor, clade A, member 8)
1197	10543695	-8.49723	0.000414839	0.00401646	0.354432	NA	NA
1198	10371506	8.49368	0.000415401	0.00401646	4.05389	Stab2	stabilin 2
1199	10476136	-8.49113	0.000415682	0.00401646	0.680218	Vps16	vacuolar protein sorting 16 (yeast)
1200	10544596	8.4903	0.000415964	0.00401646	7.47672	Tmem176b	transmembrane protein 176B
1201	10444028	8.48765	0.000416245	0.00401646	1.60707	Kank3	KN motif and ankyrin repeat domains 3
1202	10348078	-8.48682	0.000416526	0.00401646	0.664832	NA	NA
1203	10430679	-8.48235	0.000416807	0.00401646	0.676947	NA	NA
1204	10606654	-8.48231	0.000417089	0.00401646	0.482875	Xkrx	X Kell blood group precursor related X linked
1205	10376142	-8.48101	0.000417651	0.00401854	0.529703	Oser1	oxidative stress responsive serine rich 1
1206	10391742	-8.47545	0.000418776	0.00402539	0.681175	Gpatch8	G patch domain containing 8
1207	10608640	-8.47521	0.000419057	0.00402539	0.6237	NA	NA
1208	10552608	8.46998	0.000419901	0.00402825	1.21625	Klk1b3	kallikrein 1-related peptidase b3
1209	10553475	8.46898	0.000420182	0.00402825	2.23173	NA	NA
1210	10358434	8.46845	0.000420463	0.00402825	1.97019	Pla2g4a	phospholipase A2, group IVA (cytosolic, calcium-dependent)
1211	10572038	8.4655	0.000420745	0.00402825	1.33299	Tmem192	transmembrane protein 192
1212	10341398	-8.45859	0.000421588	0.0040292	0.604836	NA	NA
1213	10541494	8.45844	0.00042187	0.0040292	2.03726	NA	NA
1214	10579976	-8.45774	0.000422151	0.0040292	0.645556	Elmod2	ELMO/CED-12 domain containing 2
1215	10338116	8.45718	0.000422432	0.0040292	1.69748	NA	NA
1216	10343525	-8.45314	0.000422713	0.0040292	0.299901	NA	NA
1217	10594161	-8.45144	0.000422995	0.0040292	0.713761	Arih1	ariadne ubiquitin-conjugating enzyme E2 binding protein homolog 1 (Drosophila)
1218	10568078	-8.45102	0.000423276	0.0040292	0.720556	Taok2	TAO kinase 2
1219	10339036	-8.44502	0.00042412	0.00403307	0.400262	NA	NA
1220	10546631	8.44323	0.000424682	0.00403307	5.27883	Frmd4b	FERM domain containing 4B
1221	10608273	8.44018	0.000424963	0.00403307	1.20033	NA	NA
1222	10338087	-8.43752	0.000425245	0.00403307	0.324875	NA	NA
1223	10454039	8.43457	0.000425807	0.00403307	1.80255	Impact	impact, RWD domain protein
1224	10351792	-8.43428	0.000426088	0.00403307	0.341858	Slamf9	SLAM family member 9
1225	10374333	-8.43242	0.00042637	0.00403307	0.484933	Ikzf1	IKAROS family zinc finger 1
1226	10441115	-8.42813	0.000426651	0.00403307	0.582967	Brwd1	bromodomain and WD repeat domain containing 1
1227	10480760	-8.42731	0.000426932	0.00403307	0.675151	Traf2	TNF receptor-associated factor 2
1228	10574023	8.42544	0.000427213	0.00403307	6.46268	Mt2	metallothionein 2
1229	10338750	-8.42489	0.000427776	0.00403307	0.331441	NA	NA
1230	10338765	-8.42361	0.000428057	0.00403307	0.475604	NA	NA
1231	10434523	8.42279	0.000428338	0.00403307	1.62861	Polr2h	polymerase (RNA) II (DNA directed) polypeptide H
1232	10517508	8.419	0.00042862	0.00403307	8.96082	C1qb	complement component 1, q subcomponent, beta polypeptide
1233	10489364	-8.41783	0.000428901	0.00403307	0.521107	Oser1	oxidative stress responsive serine rich 1
1234	10518300	8.41603	0.000429463	0.00403509	1.61937	Tnfrsf1b	tumor necrosis factor receptor superfamily, member 1b
1235	10518228	-8.41338	0.000430026	0.00403535	0.671682	Vps13d	vacuolar protein sorting 13 D (yeast)
1236	10392943	-8.4133	0.000430307	0.00403535	0.565056	Hn1	hematological and neurological expressed sequence 1
1237	10587748	-8.41189	0.000430588	0.00403535	0.497267	Adamts7	a disintegrin-like and metallopeptidase (reprolysin type) with thrombospondin type 1 motif, 7
1238	10341782	-8.40945	0.000431151	0.00403535	0.343614	NA	NA
1239	10413434	-8.40923	0.000431432	0.00403535	0.434423	Fam208a	family with sequence similarity 208, member A
1240	10440953	-8.40865	0.000431713	0.00403535	0.524041	Donson	downstream neighbor of SON
1241	10569569	8.408	0.000431995	0.00403535	1.35663	Cttn	cortactin
1242	10576056	-8.40129	0.000432276	0.00403535	0.655451	Map1lc3b	microtubule-associated protein 1 light chain 3 beta
1243	10409799	-8.39309	0.000432838	0.00403735	0.516165	Isca1	iron-sulfur cluster assembly 1 homolog (S. cerevisiae)
1244	10598646	-8.39121	0.000433401	0.00403935	0.869175	NA	NA
1245	10423346	-8.3868	0.000434526	0.00404302	0.532627	Zfp622	zinc finger protein 622
1246	10414078	8.38628	0.000434807	0.00404302	1.40832	NA	NA
1247	10372853	-8.38426	0.000435088	0.00404302	0.662662	Tbk1	TANK-binding kinase 1
1248	10608424	8.38421	0.00043537	0.00404302	1.23073	NA	NA
1249	10479726	-8.37692	0.000435932	0.00404302	0.586165	Pcmtd2	protein-L-isoaspartate (D-aspartate) O-methyltransferase domain containing 2
1250	10572693	8.37583	0.000436213	0.00404302	2.27113	NA	NA
1251	10338424	8.37435	0.000436495	0.00404302	1.44372	NA	NA
1252	10400479	-8.37364	0.000436776	0.00404302	0.84541	Nkx2-9	NK2 homeobox 9
1253	10542310	-8.37297	0.000437057	0.00404302	0.303723	Cdkn1b	cyclin-dependent kinase inhibitor 1B
1254	10411393	8.36825	0.00043762	0.00404302	1.5258	Rps18	ribosomal protein S18
1255	10344837	8.36818	0.000437901	0.00404302	1.24793	Prex2	phosphatidylinositol-3,4,5-trisphosphate-dependent Rac exchange factor 2
1256	10559724	8.36781	0.000438182	0.00404302	1.21023	Vmn1r56	vomeronasal 1 receptor 56
1257	10346191	-8.36695	0.000438463	0.00404302	0.379814	Stat1	signal transducer and activator of transcription 1
1258	10343713	-8.36624	0.000438745	0.00404302	0.408242	NA	NA
1259	10467508	-8.36568	0.000439026	0.00404302	0.0577957	Blnk	B cell linker
1260	10476952	8.36168	0.000439588	0.00404499	1.7111	Entpd6	ectonucleoside triphosphate diphosphohydrolase 6
1261	10364430	8.35449	0.000440713	0.00405087	1.14295	Vmn2r81	vomeronasal 2, receptor 81
1262	10342474	-8.3539	0.000440994	0.00405087	0.470238	NA	NA
1263	10590558	8.35331	0.000441276	0.00405087	1.19573	Clec3b	C-type lectin domain family 3, member b
1264	10599893	-8.35064	0.000441838	0.00405103	0.484686	Fmr1	fragile X mental retardation syndrome 1
1265	10338976	-8.35014	0.000442119	0.00405103	0.390215	NA	NA
1266	10527133	-8.34855	0.000442401	0.00405103	0.774156	Wipi2	WD repeat domain, phosphoinositide interacting 2
1267	10519578	-8.344	0.000442963	0.00405103	0.391418	Abcb4	ATP-binding cassette, sub-family B (MDR/TAP), member 4
1268	10418218	-8.34318	0.000443244	0.00405103	0.775573	Slmap	sarcolemma associated protein
1269	10513918	-8.34281	0.000443526	0.00405103	0.873206	NA	NA
1270	10407209	-8.34024	0.000443807	0.00405103	0.511502	Slc38a9	solute carrier family 38, member 9
1271	10514985	-8.33969	0.000444088	0.00405103	0.666485	Zyg11b	zyg-ll family member B, cell cycle regulator
1272	10447349	-8.33017	0.000444651	0.00405235	0.562919	Cript	cysteine-rich PDZ-binding protein
1273	10548884	-8.32834	0.000444932	0.00405235	0.705165	Erp27	endoplasmic reticulum protein 27
1274	10547638	8.32335	0.000445494	0.00405367	1.33519	NA	NA
1275	10552276	-8.32325	0.000445776	0.00405367	0.472186	Ube2h	ubiquitin-conjugating enzyme E2H
1276	10388684	-8.31109	0.000447182	0.00406264	0.732343	Taok1	TAO kinase 1
1277	10597182	8.30865	0.000447463	0.00406264	2.22318	Nbeal2	neurobeachin-like 2
1278	10339022	-8.30271	0.000448307	0.00406412	0.371965	NA	NA
1279	10513957	8.30265	0.000448588	0.00406412	2.17494	Ptprd	protein tyrosine phosphatase, receptor type, D
1280	10413670	-8.30198	0.000449432	0.00406412	0.491893	Pbrm1	polybromo 1
1281	10538878	-8.29998	0.000449713	0.00406412	0.338179	NA	NA
1282	10493891	-8.29426	0.000450276	0.00406412	0.760115	Ywhaz	tyrosine 3-monooxygenase/tryptophan 5-monooxygenase activation protein, zeta polypeptide
1283	10406757	-8.29019	0.000450557	0.00406412	0.52845	Col4a3bp	collagen, type IV, alpha 3 (Goodpasture antigen) binding protein
1284	10343454	-8.28728	0.000450838	0.00406412	0.364985	NA	NA
1285	10538080	8.28525	0.000451963	0.00406412	1.2965	NA	NA
1286	10533626	8.28525	0.000451963	0.00406412	1.2965	NA	NA
1287	10485685	8.28525	0.000451963	0.00406412	1.2965	NA	NA
1288	10449549	8.28525	0.000451963	0.00406412	1.2965	NA	NA
1289	10538957	-8.28292	0.000452526	0.00406412	0.627165	Tbrg4	transforming growth factor beta regulated gene 4
1290	10384210	-8.28292	0.000452526	0.00406412	0.627165	Tbrg4	transforming growth factor beta regulated gene 4
1291	10546294	-8.2829	0.000452807	0.00406412	0.576786	Nup210	nucleoporin 210
1292	10340334	-8.28206	0.000453088	0.00406412	0.55987	NA	NA
1293	10338115	-8.27827	0.000453369	0.00406412	0.295408	NA	NA
1294	10553163	8.27679	0.000453932	0.00406412	1.39634	Nomo1	nodal modulator 1
1295	10462102	-8.26844	0.000454213	0.00406412	0.686039	Ptar1	protein prenyltransferase alpha subunit repeat containing 1
1296	10348321	-8.26785	0.000454494	0.00406412	0.297023	Dgkd	diacylglycerol kinase, delta
1297	10346970	-8.26455	0.000454776	0.00406412	0.721409	Pikfyve	phosphoinositide kinase, FYVE finger containing
1298	10450752	-8.26406	0.000455057	0.00406412	0.622899	Trim39	tripartite motif-containing 39
1299	10343298	-8.26283	0.000455338	0.00406412	0.444472	NA	NA
1300	10341981	-8.24954	0.000456463	0.00406917	0.563586	NA	NA
1301	10424363	-8.24816	0.000456744	0.00406917	0.406944	Nsmce2	non-SMC element 2 homolog (MMS21, S. cerevisiae)
1302	10346310	-8.24718	0.000457026	0.00406917	0.460742	Mob4	MOB family member 4, phocein
1303	10552380	-8.24647	0.000457307	0.00406917	0.0903287	Siglecg	sialic acid binding Ig-like lectin G
1304	10558285	-8.23696	0.000457869	0.00407105	0.462224	Zranb1	zinc finger, RAN-binding domain containing 1
1305	10344799	-8.23493	0.000458432	0.0040723	0.469593	Cspp1	centrosome and spindle pole associated protein 1
1306	10526113	-8.23191	0.000458713	0.0040723	0.657376	Crcp	calcitonin gene-related peptide-receptor component protein
1307	10508697	-8.22601	0.000459557	0.00407605	0.60746	Srsf4	serine/arginine-rich splicing factor 4
1308	10451551	8.22568	0.000459838	0.00407605	1.29976	Guca1a	guanylate cyclase activator 1a (retina)
1309	10467578	-8.22341	0.0004604	0.00407792	0.206782	Pik3ap1	phosphoinositide-3-kinase adaptor protein 1
1310	10482139	-8.21957	0.000460963	0.00407978	0.583989	Pdcl	phosducin-like
1311	10487858	-8.21549	0.000462369	0.00408911	0.773346	Spef1	sperm flagellar 1
1312	10487040	8.20923	0.000463494	0.00409466	2.24003	Fbn1	fibrillin 1
1313	10413853	-8.20921	0.000463775	0.00409466	0.652826	Parg	poly (ADP-ribose) glycohydrolase
1314	10413059	8.20845	0.000464057	0.00409466	2.1136	Vcl	vinculin
1315	10388010	8.20579	0.0004649	0.00409569	2.00848	C1qbp	complement component 1, q subcomponent binding protein
1316	10393917	8.20376	0.000465182	0.00409569	1.41415	Stra13	stimulated by retinoic acid 13
1317	10522569	8.19691	0.000465744	0.00409569	1.2715	NA	NA
1318	10522554	8.19691	0.000465744	0.00409569	1.2715	NA	NA
1319	10583573	-8.19505	0.000466025	0.00409569	0.690076	Atg4d	autophagy related 4D, cysteine peptidase
1320	10373498	8.19451	0.000466307	0.00409569	1.19372	NA	NA
1321	10338230	-8.19005	0.000466869	0.00409569	0.237367	NA	NA
1322	10397666	-8.18805	0.00046715	0.00409569	0.638737	Zc3h14	zinc finger CCCH type containing 14
1323	10581575	-8.18473	0.000467432	0.00409569	0.588027	NA	NA
1324	10342295	8.18286	0.000467713	0.00409569	1.28578	NA	NA
1325	10358677	-8.18146	0.000468275	0.00409569	0.588154	Swt1	SWT1 RNA endoribonuclease homolog (S. cerevisiae)
1326	10355173	8.18142	0.000468557	0.00409569	1.30781	NA	NA
1327	10589587	-8.18128	0.000468838	0.00409569	0.464448	Setd2	SET domain containing 2
1328	10407057	-8.17994	0.000469119	0.00409569	0.689608	Ercc8	excision repaiross-complementing rodent repair deficiency, complementation group 8
1329	10403048	-8.17821	0.000469682	0.00409626	0.539144	NA	NA
1330	10360506	-8.17767	0.000469963	0.00409626	0.531501	Akt3	thymoma viral proto-oncogene 3
1331	10571371	8.17732	0.000470244	0.00409626	1.44663	Tusc3	tumor suppressor candidate 3
1332	10338273	-8.17206	0.000470807	0.00409808	0.542287	NA	NA
1333	10464704	-8.16913	0.000471369	0.0040999	0.472042	Adrbk1	adrenergic receptor kinase, beta 1
1334	10412062	8.16526	0.000471932	0.00410045	1.19407	NA	NA
1335	10372618	-8.16321	0.000472213	0.00410045	0.562566	Frs2	fibroblast growth factor receptor substrate 2
1336	10466963	-8.16241	0.000472494	0.00410045	0.743222	9930021J03Rik	RIKEN cDNA 9930021J03 gene
1337	10563338	-8.1563	0.000474182	0.0041074	0.333877	Ppp1r15a	protein phosphatase 1, regulatory (inhibitor) subunit 15A
1338	10352125	-8.15582	0.000474463	0.0041074	0.4782	Gm9982	predicted gene 9982
1339	10464659	-8.15499	0.000474744	0.0041074	0.54993	Rad9a	RAD9 homolog A
1340	10561907	8.15041	0.000475025	0.0041074	1.79272	Sdhaf1	succinate dehydrogenase complex assembly factor 1
1341	10579799	-8.15036	0.000475307	0.0041074	0.653571	Tmem184c	transmembrane protein 184C
1342	10526792	8.15007	0.000475869	0.0041074	2.27123	Lamtor4	late endosomal/lysosomal adaptor, MAPK and MTOR activator 4
1343	10498095	-8.14965	0.00047615	0.0041074	0.539722	Cog6	component of oligomeric golgi complex 6
1344	10547073	8.14735	0.000476432	0.0041074	2.17304	Snora7a	small nucleolar RNA, H/ACA box 7A
1345	10372583	-8.14731	0.000476713	0.0041074	0.499917	Rab3ip	RAB3A interacting protein
1346	10341304	-8.14509	0.000477275	0.0041074	0.215154	NA	NA
1347	10373542	-8.14384	0.000477557	0.0041074	0.468967	Dgka	diacylglycerol kinase, alpha
1348	10603275	8.14311	0.000477838	0.0041074	1.10648	Ccnb3	cyclin B3
1349	10533182	-8.1407	0.000478119	0.0041074	0.43522	Dtx1	deltex 1 homolog (Drosophila)
1350	10345445	-8.13936	0.0004784	0.0041074	0.423309	Arid5a	AT rich interactive domain 5A (MRF1-like)
1351	10382243	-8.13797	0.000478682	0.0041074	0.659101	Gna13	guanine nucleotide binding protein, alpha 13
1352	10403584	8.1375	0.000478963	0.0041074	2.46306	Nid1	nidogen 1
1353	10423917	8.133	0.000479525	0.00410856	1.25723	NA	NA
1354	10481531	-8.13002	0.000479807	0.00410856	0.614366	BC005624	cDNA sequence BC005624
1355	10470050	8.12562	0.000480369	0.00410899	2.55032	Abca2	ATP-binding cassette, sub-family A (ABC1), member 2
1356	10383867	-8.12515	0.00048065	0.00410899	0.628512	Mtmr3	myotubularin related protein 3
1357	10590389	-8.1231	0.000481213	0.00410899	0.734925	Nktr	natural killer tumor recognition sequence
1358	10343306	-8.12285	0.000481494	0.00410899	0.319494	NA	NA
1359	10419607	-8.12256	0.000481775	0.00410899	0.508512	Hnrnpc	heterogeneous nuclear ribonucleoprotein C
1360	10477929	8.12233	0.000482056	0.00410899	1.94009	1110008F13Rik	RIKEN cDNA 1110008F13 gene
1361	10578829	8.12213	0.000482338	0.00410899	1.42359	Palld	palladin, cytoskeletal associated protein
1362	10607089	-8.11761	0.000483181	0.00411191	0.284039	Acsl4	acyl-CoA synthetase long-chain family member 4
1363	10469571	-8.11458	0.000483463	0.00411191	0.423574	Otud1	OTU domain containing 1
1364	10581558	8.11282	0.000483744	0.00411191	1.20435	NA	NA
1365	10431284	-8.10712	0.000484306	0.00411242	0.619902	Brd1	bromodomain containing 1
1366	10473547	-8.10555	0.000484588	0.00411242	0.732016	Srp9	signal recognition particle 9
1367	10423520	-8.10308	0.000484869	0.00411242	0.740578	Sema5a	sema domain, seven thrombospondin repeats (type 1 and type 1-like), transmembrane domain (TM) and short cytoplasmic domain, (semaphorin) 5A
1368	10455227	-8.09721	0.000485431	0.00411356	0.614079	Rnf14	ring finger protein 14
1369	10343317	8.09679	0.000485713	0.00411356	1.84352	NA	NA
1370	10344396	-8.09541	0.000486275	0.00411532	0.415928	NA	NA
1371	10398717	8.09338	0.000486838	0.00411633	2.20046	Trmt61a	tRNA methyltransferase 61A
1372	10344339	-8.09304	0.000487119	0.00411633	0.573724	NA	NA
1373	10355806	8.09039	0.000487681	0.00411633	2.96251	Tuba4a	tubulin, alpha 4A
1374	10527694	8.08984	0.000487963	0.00411633	1.23906	B3glct	beta-3-glucosyltransferase
1375	10572466	-8.08934	0.000488244	0.00411633	0.602276	Pde4c	phosphodiesterase 4C, cAMP specific
1376	10416057	8.08924	0.000488525	0.00411633	2.12745	Clu	clusterin
1377	10435641	8.08507	0.000489369	0.00411672	1.6415	Fstl1	follistatin-like 1
1378	10592942	-8.08347	0.00048965	0.00411672	0.541574	Kmt2a	lysine (K)-specific methyltransferase 2A
1379	10401007	-8.08262	0.000490213	0.00411672	0.544933	Ppp2r5e	protein phosphatase 2, regulatory subunit B', epsilon
1380	10339096	8.08253	0.000490494	0.00411672	3.16394	NA	NA
1381	10556242	-8.08052	0.000491056	0.00411672	0.542691	NA	NA
1382	10420385	8.07803	0.000491619	0.00411672	3.47645	N6amt2	N-6 adenine-specific DNA methyltransferase 2 (putative)
1383	10524105	-8.07612	0.000492181	0.00411672	0.56678	Chfr	checkpoint with forkhead and ring finger domains
1384	10340058	-8.07396	0.000492744	0.00411672	0.608466	NA	NA
1385	10386359	8.07327	0.000493306	0.00411672	1.775	Guk1	guanylate kinase 1
1386	10339536	-8.07265	0.000493869	0.00411672	0.482987	NA	NA
1387	10596277	-8.06839	0.000494431	0.00411672	0.565457	Dnajc13	DnaJ (Hsp40) homolog, subfamily C, member 13
1388	10341468	-8.06418	0.000494713	0.00411672	0.711769	NA	NA
1389	10501909	-8.06398	0.000494994	0.00411672	0.669886	Mettl14	methyltransferase like 14
1390	10490370	8.06306	0.000495275	0.00411672	2.16098	Psma7	proteasome (prosome, macropain) subunit, alpha type 7
1391	10338346	-8.06288	0.000495556	0.00411672	0.269192	NA	NA
1392	10547641	8.06222	0.000496119	0.00411672	2.27321	Slc2a3	solute carrier family 2 (facilitated glucose transporter), member 3
1393	10519096	8.05958	0.000496681	0.00411672	1.48879	Rer1	RER1 retention in endoplasmic reticulum 1 homolog (S. cerevisiae)
1394	10583817	8.05546	0.000497244	0.00411672	1.19969	Pigyl	phosphatidylinositol glycan anchor biosynthesis, class Y-like
1395	10471335	-8.05439	0.000497806	0.00411672	0.574049	NA	NA
1396	10471333	-8.05439	0.000497806	0.00411672	0.574049	NA	NA
1397	10534324	8.05232	0.000498088	0.00411672	2.55037	Limk1	LIM-domain containing, protein kinase
1398	10463632	8.04877	0.00049865	0.00411672	4.6923	Tmem180	transmembrane protein 180
1399	10453049	-8.04742	0.000498931	0.00411672	0.16975	Cdc42ep3	CDC42 effector protein (Rho GTPase binding) 3
1400	10505587	-8.04733	0.000499213	0.00411672	0.649266	Kdm4c	lysine (K)-specific demethylase 4C
1401	10343540	-8.04632	0.000499494	0.00411672	0.594144	NA	NA
1402	10582390	8.04406	0.000499775	0.00411672	1.66846	Aprt	adenine phosphoribosyl transferase
1403	10551314	8.044	0.000500056	0.00411672	1.64924	BC024978	cDNA sequence BC024978
1404	10542745	-8.0438	0.000500337	0.00411672	0.544928	Fgfr1op2	FGFR1 oncogene partner 2
1405	10478133	-8.0432	0.000500619	0.00411672	0.722011	Actr5	ARP5 actin-related protein 5
1406	10447286	8.04314	0.0005009	0.00411672	1.36545	NA	NA
1407	10459296	-8.04111	0.000501181	0.00411672	0.666722	Fbxo38	F-box protein 38
1408	10384829	8.04064	0.000501744	0.00411672	1.90443	NA	NA
1409	10372743	-8.03836	0.000503712	0.00411672	0.742244	Cdc5l	cell division cycle 5-like (S. pombe)
1410	10372741	-8.03836	0.000503712	0.00411672	0.742244	Cdc5l	cell division cycle 5-like (S. pombe)
1411	10372739	-8.03836	0.000503712	0.00411672	0.742244	Cdc5l	cell division cycle 5-like (S. pombe)
1412	10372737	-8.03836	0.000503712	0.00411672	0.742244	Cdc5l	cell division cycle 5-like (S. pombe)
1413	10372735	-8.03836	0.000503712	0.00411672	0.742244	Cdc5l	cell division cycle 5-like (S. pombe)
1414	10372733	-8.03836	0.000503712	0.00411672	0.742244	Cdc5l	cell division cycle 5-like (S. pombe)
1415	10359419	8.03799	0.000503994	0.00411672	1.18268	4930469G21Rik	RIKEN cDNA 4930469G21 gene
1416	10569071	8.03732	0.000504275	0.00411672	1.51436	Hras	Harvey rat sarcoma virus oncogene
1417	10388392	8.03287	0.000504556	0.00411672	1.50933	NA	NA
1418	10348829	8.03123	0.000504837	0.00411672	1.43576	Farp2	FERM, RhoGEF and pleckstrin domain protein 2
1419	10341432	-8.02872	0.000505119	0.00411672	0.494075	NA	NA
1420	10519420	-8.02864	0.0005054	0.00411672	0.583853	Akap9	A kinase (PRKA) anchor protein (yotiao) 9
1421	10341279	-8.02495	0.000505681	0.00411672	0.480012	NA	NA
1422	10406141	-8.02341	0.000505962	0.00411672	0.662157	Brd9	bromodomain containing 9
1423	10564736	-8.02301	0.000506244	0.00411672	0.665703	Polg	polymerase (DNA directed), gamma
1424	10343358	-8.02132	0.000506525	0.00411672	0.449305	NA	NA
1425	10450325	8.02043	0.000506806	0.00411672	1.49423	Cfb	complement factor B
1426	10397083	-8.01944	0.000507087	0.00411672	0.646982	Rbm25	RNA binding motif protein 25
1427	10419073	-8.01918	0.000507369	0.00411672	0.491568	Tspan14	tetraspanin 14
1428	10372082	-8.01865	0.00050765	0.00411672	0.490373	Nudt4	nudix (nucleoside diphosphate linked moiety X)-type motif 4
1429	10405160	8.01809	0.000507931	0.00411672	1.37897	NA	NA
1430	10352556	8.01796	0.000508212	0.00411672	1.57744	NA	NA
1431	10547740	8.01444	0.000508775	0.00411672	1.78951	C1s1	complement component 1, s subcomponent 1
1432	10565437	-8.01428	0.000509056	0.00411672	0.587047	Tmem135	transmembrane protein 135
1433	10549506	-8.00781	0.000509619	0.00411672	0.153358	Dennd5b	DENN/MADD domain containing 5B
1434	10506397	-8.00761	0.0005099	0.00411672	0.491155	Mier1	mesoderm induction early response 1 homolog (Xenopus laevis
1435	10397530	8.00514	0.000510181	0.00411672	2.10964	Slirp	SRA stem-loop interacting RNA binding protein
1436	10439854	-8.00393	0.000510462	0.00411672	0.611673	Bbx	bobby sox homolog (Drosophila)
1437	10476252	-8.00199	0.000510744	0.00411672	0.228824	Cdc25b	cell division cycle 25B
1438	10371662	7.99784	0.000511306	0.00411672	2.85912	Spic	Spi-C transcription factor (Spi-1/PU.1 related)
1439	10347968	-7.99655	0.000511587	0.00411672	0.629166	Sp100	nuclear antigen Sp100
1440	10500837	7.99506	0.000511869	0.00411672	2.18184	Dclre1b	DNA cross-link repair 1B, PSO2 homolog (S. cerevisiae)
1441	10583920	-7.99415	0.00051215	0.00411672	0.55817	Eepd1	endonuclease/exonuclease/phosphatase family domain containing 1
1442	10361250	-7.99202	0.000512712	0.00411672	0.444908	Camk1g	calcium/calmodulin-dependent protein kinase I gamma
1443	10448089	-7.98998	0.000512994	0.00411672	0.7079	NA	NA
1444	10343766	-7.98934	0.000513275	0.00411672	0.268333	NA	NA
1445	10573234	7.98665	0.000513556	0.00411672	2.38649	Lphn1	latrophilin 1
1446	10471721	7.98211	0.000514119	0.00411672	3.61644	Ptgs1	prostaglandin-endoperoxide synthase 1
1447	10604735	-7.98175	0.0005144	0.00411672	0.617881	Rbmx	RNA binding motif protein, X chromosome
1448	10427928	7.97933	0.000514962	0.00411672	2.11905	Trio	triple functional domain (PTPRF interacting)
1449	10375382	-7.9789	0.000515244	0.00411672	0.451702	Clint1	clathrin interactor 1
1450	10339959	-7.9773	0.000515525	0.00411672	0.664409	NA	NA
1451	10483322	7.97713	0.000515806	0.00411672	1.23865	NA	NA
1452	10584325	7.97297	0.000516369	0.00411672	1.57621	Vsig2	V-set and immunoglobulin domain containing 2
1453	10435212	-7.97289	0.00051665	0.00411672	0.655506	Osbpl11	oxysterol binding protein-like 11
1454	10342411	-7.97063	0.000516931	0.00411672	0.278732	NA	NA
1455	10501121	-7.97053	0.000517212	0.00411672	0.540138	Strip1	striatin interacting protein 1
1456	10370544	-7.97029	0.000517494	0.00411672	0.408334	2610008E11Rik	RIKEN cDNA 2610008E11 gene
1457	10371811	-7.97017	0.000517775	0.00411672	0.601041	Scyl2	SCY1-like 2 (S. cerevisiae)
1458	10364373	7.96887	0.000518056	0.00411672	2.6731	Lsm7	LSM7 homolog, U6 small nuclear RNA associated (S. cerevisiae)
1459	10527547	7.96792	0.000518337	0.00411672	1.6641	Gtf3a	general transcription factor III A
1460	10512111	-7.96707	0.000518619	0.00411672	0.640292	Smu1	smu-1 suppressor of mec-8 and unc-52 homolog (C. elegans)
1461	10342369	-7.96627	0.0005189	0.00411672	0.430722	NA	NA
1462	10594971	7.96199	0.000519181	0.00411672	1.16357	Unc13c	unc-13 homolog C (C. elegans)
1463	10595798	-7.96153	0.000519462	0.00411672	0.571177	BC043934	cDNA sequence BC043934
1464	10341911	-7.95699	0.000520306	0.00411884	0.411019	NA	NA
1465	10602865	-7.95563	0.000520587	0.00411884	0.61731	Map3k15	mitogen-activated protein kinase kinase kinase 15
1466	10339144	-7.95382	0.000520868	0.00411884	0.467734	NA	NA
1467	10596377	7.95298	0.00052115	0.00411884	2.38792	Uqcc2	ubiquinol-cytochrome c reductase complex assembly factor 2
1468	10456764	-7.94588	0.0005234	0.00413261	0.638513	Smad2	SMAD family member 2
1469	10362097	7.94383	0.000523681	0.00413261	1.64723	NA	NA
1470	10532504	7.94343	0.000523962	0.00413261	1.80293	Hscb	HscB iron-sulfur cluster co-chaperone homolog (E. coli)
1471	10350733	-7.93757	0.000525087	0.00413867	0.553086	Rgs16	regulator of G-protein signaling 16
1472	10359908	7.93209	0.000526775	0.00414795	2.07049	Rgs4	regulator of G-protein signaling 4
1473	10339633	-7.93181	0.000527056	0.00414795	0.35684	NA	NA
1474	10491564	-7.93024	0.000527337	0.00414795	0.595699	4932438A13Rik	RIKEN cDNA 4932438A13 gene
1475	10557960	7.92775	0.0005279	0.00414835	1.38729	Tgfb1i1	transforming growth factor beta 1 induced transcript 1
1476	10461930	-7.92763	0.000528181	0.00414835	0.676237	D030056L22Rik	RIKEN cDNA D030056L22 gene
1477	10545130	-7.92658	0.000528462	0.00414835	0.501703	Gadd45a	growth arrest and DNA-damage-inducible 45 alpha
1478	10445172	7.92443	0.000529306	0.00415216	1.16437	Olfr130	olfactory receptor 130
1479	10542395	-7.92263	0.000529868	0.00415377	0.504606	Atf7ip	activating transcription factor 7 interacting protein
1480	10365968	7.91876	0.000530712	0.00415757	1.08601	NA	NA
1481	10515416	7.91648	0.000531275	0.00415916	1.521	NA	NA
1482	10575291	-7.91534	0.000531837	0.00416076	0.380857	Zfp821	zinc finger protein 821
1483	10398812	7.91231	0.000533243	0.00416771	1.23492	Mir203	microRNA 203
1484	10409330	-7.91225	0.000533525	0.00416771	0.557411	4833439L19Rik	RIKEN cDNA 4833439L19 gene
1485	10356084	-7.91094	0.000533806	0.00416771	0.357165	Irs1	insulin receptor substrate 1
1486	10509168	-7.90977	0.000534368	0.00416771	0.213772	E2f2	E2F transcription factor 2
1487	10578189	-7.90924	0.00053465	0.00416771	0.571634	Chd6	chromodomain helicase DNA binding protein 6
1488	10603087	-7.90879	0.000535212	0.00416771	0.611964	Pir	pirin
1489	10548879	7.9082	0.000535493	0.00416771	3.63257	Mgp	matrix Gla protein
1490	10421186	-7.90698	0.000535775	0.00416771	0.328595	Gm10002	predicted gene 10002
1491	10558600	7.90343	0.000536618	0.00416771	2.02247	Mtg1	mitochondrial GTPase 1 homolog (S. cerevisiae)
1492	10360315	-7.90187	0.0005369	0.00416771	0.119421	Fcrl6	Fc receptor-like 6
1493	10437594	-7.90182	0.000537181	0.00416771	0.6866	Usp7	ubiquitin specific peptidase 7
1494	10360544	-7.90176	0.000537462	0.00416771	0.639576	Hnrnpu	heterogeneous nuclear ribonucleoprotein U
1495	10338484	-7.90065	0.000537743	0.00416771	0.275534	NA	NA
1496	10434446	7.89617	0.000538306	0.00416771	1.11378	Ece2	endothelin converting enzyme 2
1497	10512470	-7.89386	0.000538587	0.00416771	0.0841464	Cd72	CD72 antigen
1498	10346224	-7.89123	0.000538868	0.00416771	0.452289	Tmem194b	transmembrane protein 194B
1499	10344063	-7.89097	0.00053915	0.00416771	0.492384	NA	NA
1500	10409202	7.89092	0.000539431	0.00416771	2.23686	NA	NA
1501	10376455	-7.88943	0.000539712	0.00416771	0.539655	NA	NA
1502	10339025	-7.88734	0.000539993	0.00416771	0.495082	NA	NA
1503	10526250	7.8859	0.000540274	0.00416771	1.43587	Abhd11	abhydrolase domain containing 11
1504	10420659	7.87981	0.000540837	0.00416928	1.65576	Spryd7	SPRY domain containing 7
1505	10339772	-7.8781	0.000541399	0.00417084	0.437629	NA	NA
1506	10355567	7.87165	0.000542524	0.0041731	3.93568	Tmbim1	transmembrane BAX inhibitor motif containing 1
1507	10374453	-7.87141	0.000542806	0.0041731	0.344043	Glul	glutamate-ammonia ligase (glutamine synthetase)
1508	10342968	-7.87137	0.000543087	0.0041731	0.638997	NA	NA
1509	10380944	-7.87112	0.000543368	0.0041731	0.697643	Zpbp2	zona pellucida binding protein 2
1510	10388776	7.87101	0.000543649	0.0041731	1.38952	NA	NA
1511	10527624	-7.87049	0.000543931	0.0041731	0.681507	Uspl1	ubiquitin specific peptidase like 1
1512	10596533	7.86906	0.000544212	0.0041731	1.58771	Tex264	testis expressed gene 264
1513	10513824	-7.86623	0.000545337	0.00417896	0.520227	Cdk5rap2	CDK5 regulatory subunit associated protein 2
1514	10597413	7.86357	0.000546181	0.00418023	2.43529	Crtap	cartilage associated protein
1515	10592154	-7.86071	0.000546462	0.00418023	0.632614	Hyls1	hydrolethalus syndrome 1
1516	10403060	-7.85675	0.000546743	0.00418023	0.544712	NA	NA
1517	10340843	-7.85536	0.000547024	0.00418023	0.429122	NA	NA
1518	10474093	-7.85517	0.000547306	0.00418023	0.550996	2810002D19Rik	RIKEN cDNA 2810002D19 gene
1519	10446402	-7.85246	0.000547868	0.00418177	0.634357	Ppp4r1	protein phosphatase 4, regulatory subunit 1
1520	10468653	-7.84852	0.000548712	0.00418546	0.420552	Ccdc186	coiled-coil domain containing 186
1521	10342900	-7.84607	0.000549274	0.00418699	0.50415	NA	NA
1522	10375751	7.84411	0.000549837	0.00418792	1.8626	NA	NA
1523	10495826	7.84087	0.000550118	0.00418792	1.39973	NA	NA
1524	10542006	-7.84016	0.000550681	0.00418945	0.672349	D6Wsu163e	DNA segment, Chr 6, Wayne State University 163, expressed
1525	10383765	7.83889	0.000551524	0.00419251	1.11306	NA	NA
1526	10415574	-7.83689	0.000551806	0.00419251	0.643805	Ccni	cyclin I
1527	10542378	-7.82964	0.000553493	0.00420134	0.636	Atf7ip	activating transcription factor 7 interacting protein
1528	10448127	-7.82886	0.000553774	0.00420134	0.726083	NA	NA
1529	10562784	-7.82869	0.000554056	0.00420134	0.327384	Mybpc2	myosin binding protein C, fast-type
1530	10444306	7.82405	0.000554618	0.00420286	4.7298	H2-Eb2	histocompatibility 2, class II antigen E beta2
1531	10344075	-7.82044	0.000556024	0.00420337	0.239871	NA	NA
1532	10431637	7.82018	0.000556306	0.00420337	1.18379	Cpne8	copine VIII
1533	10495097	7.81947	0.000556587	0.00420337	1.21611	NA	NA
1534	10341857	-7.81922	0.000556868	0.00420337	0.300719	NA	NA
1535	10362394	7.81918	0.000557149	0.00420337	2.39932	Hddc2	HD domain containing 2
1536	10354816	-7.81726	0.000557431	0.00420337	0.445049	Clk1	CDC-like kinase 1
1537	10539632	-7.81567	0.000557712	0.00420337	0.701623	NA	NA
1538	10577070	-7.81374	0.000557993	0.00420337	0.648479	Tubgcp3	tubulin, gamma complex associated protein 3
1539	10410975	-7.81295	0.000558274	0.00420337	0.712901	Zcchc9	zinc finger, CCHC domain containing 9
1540	10555671	7.8126	0.000558556	0.00420337	1.48531	Pgap2	post-GPI attachment to proteins 2
1541	10407570	-7.81179	0.000558837	0.00420337	0.622227	Zmynd11	zinc finger, MYND domain containing 11
1542	10608313	7.81109	0.000559118	0.00420337	1.1734	NA	NA
1543	10573054	-7.81109	0.000559399	0.00420337	0.163669	Gypa	glycophorin A
1544	10408636	7.80682	0.000560243	0.00420638	1.38848	NA	NA
1545	10488982	-7.80598	0.000560524	0.00420638	0.614226	NA	NA
1546	10601164	-7.80437	0.000561087	0.00420665	0.680998	Nono	non-POU-domain-containing, octamer binding protein
1547	10343993	-7.80319	0.000561368	0.00420665	0.365503	NA	NA
1548	10394288	-7.80279	0.000561649	0.00420665	0.668596	Itsn2	intersectin 2
1549	10411690	-7.80219	0.000562212	0.00420814	0.638556	Rad17	RAD17 homolog (S. pombe)
1550	10589994	-7.80002	0.000562774	0.00420902	0.27263	Eomes	eomesodermin homolog (Xenopus laevis)
1551	10580365	-7.79902	0.000563055	0.00420902	0.730457	4921524J17Rik	RIKEN cDNA 4921524J17 gene
1552	10488482	-7.79757	0.000563618	0.00421052	0.218708	Acss1	acyl-CoA synthetase short-chain family member 1
1553	10395780	7.79235	0.000564743	0.00421288	1.86304	NA	NA
1554	10395770	7.79235	0.000564743	0.00421288	1.86304	NA	NA
1555	10604602	7.7876	0.000565024	0.00421288	1.13124	Mir450b	microRNA 450b
1556	10538887	-7.78517	0.000565587	0.00421304	0.503849	Igkv2-112	immunoglobulin kappa variable 2-112
1557	10387983	7.78495	0.000565868	0.00421304	1.76615	NA	NA
1558	10433721	-7.78195	0.000566149	0.00421304	0.575101	Nde1	nuclear distribution gene E homolog 1 (A nidulans)
1559	10584954	-7.77865	0.000566712	0.00421304	0.721322	Pcsk7	proprotein convertase subtilisin/kexin type 7
1560	10416437	7.77855	0.000566993	0.00421304	1.97718	Lcp1	lymphocyte cytosolic protein 1
1561	10565330	-7.77307	0.000567555	0.00421304	0.576226	Zfand6	zinc finger, AN1-type domain 6
1562	10504926	-7.7727	0.000567837	0.00421304	0.620261	Rnf20	ring finger protein 20
1563	10339653	-7.77268	0.000568118	0.00421304	0.640925	NA	NA
1564	10344194	7.77202	0.000568399	0.00421304	2.67671	NA	NA
1565	10562647	7.77017	0.00056868	0.00421304	1.20959	NA	NA
1566	10365933	-7.76766	0.000569243	0.00421452	0.544174	Eea1	early endosome antigen 1
1567	10364909	-7.76624	0.000569805	0.00421599	0.754725	NA	NA
1568	10485372	-7.76299	0.000570649	0.00421954	0.061287	Rag1	recombination activating gene 1
1569	10340366	7.75917	0.000571212	0.0042204	1.38961	NA	NA
1570	10584855	-7.75746	0.000571493	0.0042204	0.713222	Scn2b	sodium channel, voltage-gated, type II, beta
1571	10587546	7.75544	0.000572055	0.00422125	1.33417	NA	NA
1572	10385118	-7.75514	0.000572337	0.00422125	0.687359	Dock2	dedicator of cyto-kinesis 2
1573	10530832	7.74846	0.00057318	0.00422479	1.64473	Noa1	nitric oxide associated 1
1574	10515981	-7.74695	0.000573743	0.00422624	0.457257	Mir30e	microRNA 30e
1575	10603598	-7.74676	0.000574305	0.00422709	0.310105	Rpgr	retinitis pigmentosa GTPase regulator
1576	10373577	7.74634	0.000574587	0.00422709	1.94961	Ormdl2	ORM1-like 2 (S. cerevisiae)
1577	10483563	-7.74399	0.00057543	0.00423	0.611573	Tlk1	tousled-like kinase 1
1578	10437639	7.74275	0.000575712	0.00423	1.41896	Emp2	epithelial membrane protein 2
1579	10563303	7.74268	0.000576274	0.00423145	1.46852	Bax	BCL2-associated X protein
1580	10343957	-7.74139	0.000576837	0.00423228	0.463096	NA	NA
1581	10339241	-7.74111	0.000577118	0.00423228	0.385678	NA	NA
1582	10528723	-7.73419	0.000578243	0.00423785	0.515772	Kmt2c	lysine (K)-specific methyltransferase 2C
1583	10484318	7.72896	0.000578805	0.0042393	1.78502	Nckap1	NCK-associated protein 1
1584	10567049	-7.72509	0.000579649	0.00424218	0.708399	Copb1	coatomer protein complex, subunit beta 1
1585	10596261	-7.72188	0.00057993	0.00424218	0.702496	Dnajc13	DnaJ (Hsp40) homolog, subfamily C, member 13
1586	10360046	7.7177	0.000581055	0.00424524	1.87386	Sdhc	succinate dehydrogenase complex, subunit C, integral membrane protein
1587	10435948	7.71647	0.000581336	0.00424524	1.36578	Ccdc80	coiled-coil domain containing 80
1588	10568735	7.71431	0.000581618	0.00424524	2.06236	Ebf3	early B cell factor 3
1589	10414102	7.71106	0.000581899	0.00424524	2.4518	Mmrn2	multimerin 2
1590	10421624	-7.70904	0.00058218	0.00424524	0.72905	Cog3	component of oligomeric golgi complex 3
1591	10435031	-7.70537	0.000583024	0.00424686	0.508341	Ubxn7	UBX domain protein 7
1592	10485405	-7.7052	0.000583305	0.00424686	0.426046	Cd44	CD44 antigen
1593	10378855	-7.70499	0.000583586	0.00424686	0.295534	Ssh2	slingshot homolog 2 (Drosophila)
1594	10356001	-7.70446	0.000583868	0.00424686	0.662301	Cul3	cullin 3
1595	10528544	7.70069	0.000584711	0.00425033	1.77506	NA	NA
1596	10456071	7.69381	0.000586118	0.00425726	4.98473	Csf1r	colony stimulating factor 1 receptor
1597	10543213	-7.69213	0.000586399	0.00425726	0.514202	B630005N14Rik	RIKEN cDNA B630005N14 gene
1598	10342501	-7.69107	0.000586961	0.00425743	0.368427	NA	NA
1599	10364728	-7.6901	0.000587243	0.00425743	0.700646	NA	NA
1600	10409170	-7.68767	0.000587524	0.00425743	0.551873	Fgd3	FYVE, RhoGEF and PH domain containing 3
1601	10506786	-7.68473	0.000588086	0.00425822	0.471468	Zcchc11	zinc finger, CCHC domain containing 11
1602	10393021	-7.68283	0.000588368	0.00425822	0.710952	Recql5	RecQ protein-like 5
1603	10340121	-7.68123	0.00058893	0.00425901	0.688314	NA	NA
1604	10394471	-7.67807	0.000589211	0.00425901	0.355457	Sdc1	syndecan 1
1605	10356262	-7.6732	0.000590336	0.00426449	0.322859	NA	NA
1606	10339520	-7.67121	0.000590899	0.00426542	0.585098	NA	NA
1607	10344108	-7.67027	0.000591461	0.00426542	0.455552	NA	NA
1608	10343427	7.66905	0.000591743	0.00426542	2.71937	NA	NA
1609	10501586	-7.66841	0.000592024	0.00426542	0.215672	S1pr1	sphingosine-1-phosphate receptor 1
1610	10338556	-7.66817	0.000592305	0.00426542	0.46356	NA	NA
1611	10546086	7.66241	0.00059343	0.00426837	1.4237	NA	NA
1612	10340952	7.66217	0.000593711	0.00426837	3.05971	NA	NA
1613	10342848	-7.66197	0.000593993	0.00426837	0.402149	NA	NA
1614	10495781	-7.66016	0.000594274	0.00426837	0.614351	Bcar3	breast cancer anti-estrogen resistance 3
1615	10358675	7.66011	0.000594555	0.00426837	1.87801	Ivns1abp	influenza virus NS1A binding protein
1616	10608371	7.65853	0.000595118	0.00426976	1.21439	NA	NA
1617	10342809	-7.65726	0.00059568	0.00427053	0.587459	NA	NA
1618	10498210	7.65652	0.000595961	0.00427053	1.43238	Nbea	neurobeachin
1619	10543494	-7.65535	0.000596805	0.00427393	0.646715	Grm8	glutamate receptor, metabotropic 8
1620	10409076	-7.65198	0.000597368	0.00427407	0.473518	Phf2	PHD finger protein 2
1621	10546801	7.64704	0.000597649	0.00427407	1.41566	NA	NA
1622	10523341	7.64463	0.00059793	0.00427407	1.25126	NA	NA
1623	10394699	-7.64249	0.000598493	0.00427483	0.452093	Rock2	Rho-associated coiled-coil containing protein kinase 2
1624	10514383	-7.64175	0.000598774	0.00427483	0.594569	NA	NA
1625	10416044	-7.63867	0.000599618	0.00427599	0.671613	Ccdc25	coiled-coil domain containing 25
1626	10339207	-7.63639	0.00060018	0.00427599	0.610601	NA	NA
1627	10340460	-7.63349	0.000600742	0.00427599	0.651758	NA	NA
1628	10477920	7.63006	0.000601024	0.00427599	5.22726	Myl9	myosin, light polypeptide 9, regulatory
1629	10432101	-7.62945	0.000601305	0.00427599	0.624941	Senp1	SUMO1/sentrin specific peptidase 1
1630	10536048	7.62927	0.000601867	0.00427599	1.30589	NA	NA
1631	10536037	7.62927	0.000601867	0.00427599	1.30589	NA	NA
1632	10341586	-7.62841	0.000602149	0.00427599	0.300759	NA	NA
1633	10491962	-7.62681	0.00060243	0.00427599	0.178209	Foxo1	forkhead box O1
1634	10524004	-7.62657	0.000602711	0.00427599	0.557071	Pcgf3	polycomb group ring finger 3
1635	10595452	7.62495	0.000602992	0.00427599	1.8276	Ube2cbp	ubiquitin-conjugating enzyme E2C binding protein
1636	10447038	7.62218	0.000603555	0.00427674	2.09091	Cebpzos	CCAAT/enhancer binding protein (C/EBP), zeta, opposite strand
1637	10498531	-7.62179	0.000603836	0.00427674	0.443803	Ccnl1	cyclin L1
1638	10485225	7.61727	0.00060468	0.0042801	1.80772	Ext2	exostoses (multiple) 2
1639	10379891	-7.61476	0.000605242	0.00428147	0.511815	Ppm1d	protein phosphatase 1D magnesium-dependent, delta isoform
1640	10553015	7.61404	0.000605805	0.00428283	1.82523	Bcat2	branched chain aminotransferase 2, mitochondrial
1641	10535065	7.61242	0.000606367	0.00428319	2.01876	Adap1	ArfGAP with dual PH domains 1
1642	10344109	-7.61162	0.00060693	0.00428319	0.281185	NA	NA
1643	10546402	-7.61017	0.000607211	0.00428319	0.67014	Rbsn	rabenosyn, RAB effector
1644	10342495	7.60949	0.000607492	0.00428319	2.76789	NA	NA
1645	10338069	-7.60946	0.000607774	0.00428319	0.532794	NA	NA
1646	10343586	-7.60893	0.000608336	0.00428319	0.16948	NA	NA
1647	10340219	-7.60867	0.000608617	0.00428319	0.668211	NA	NA
1648	10350816	7.60497	0.000608899	0.00428319	1.2226	NA	NA
1649	10564467	-7.60386	0.00060918	0.00428319	0.737987	Lrrc28	leucine rich repeat containing 28
1650	10479172	7.60295	0.000609742	0.00428454	1.6642	NA	NA
1651	10455595	7.60153	0.000610305	0.00428466	1.6936	NA	NA
1652	10475293	-7.60109	0.000610586	0.00428466	0.545297	Tubgcp4	tubulin, gamma complex associated protein 4
1653	10542034	7.6001	0.000610867	0.00428466	2.04157	NA	NA
1654	10569890	-7.59929	0.00061143	0.00428477	0.642897	Aida	axin interactor, dorsalization associated
1655	10338421	-7.59686	0.000611711	0.00428477	0.424879	NA	NA
1656	10571310	7.59686	0.000611992	0.00428477	1.4079	NA	NA
1657	10543686	-7.59443	0.000612836	0.00428623	0.47012	Ube2h	ubiquitin-conjugating enzyme E2H
1658	10364478	7.59335	0.000613117	0.00428623	1.0978	Hcn2	hyperpolarization-activated, cyclic nucleotide-gated K+ 2
1659	10406541	7.59298	0.000613399	0.00428623	1.25619	Rps23	ribosomal protein S23
1660	10339605	-7.59045	0.00061368	0.00428623	0.299284	NA	NA
1661	10540191	-7.58933	0.000614242	0.00428696	0.685467	Nr2c2	nuclear receptor subfamily 2, group C, member 2
1662	10491231	-7.58931	0.000614524	0.00428696	0.514593	Mynn	myoneurin
1663	10444041	7.58728	0.00061593	0.00429401	1.86342	Ndufa7	NADH dehydrogenase (ubiquinone) 1 alpha subcomplex, 7 (B14.5a)
1664	10425018	7.58515	0.000616492	0.00429401	1.40603	Rpl8	ribosomal protein L8
1665	10428561	-7.58393	0.000617055	0.00429401	0.602758	Rad21	RAD21 homolog (S. pombe)
1666	10578287	-7.58357	0.000617617	0.00429401	0.637697	Cnot7	CCR4-NOT transcription complex, subunit 7
1667	10480950	7.58339	0.000617899	0.00429401	1.5248	Dnlz	DNL-type zinc finger
1668	10537179	-7.5762	0.00061818	0.00429401	0.252216	Bpgm	2,3-bisphosphoglycerate mutase
1669	10520638	7.57341	0.000618461	0.00429401	1.80593	Atraid	all-trans retinoic acid induced differentiation factor
1670	10422057	7.56877	0.000619305	0.00429401	1.37	NA	NA
1671	10583008	7.56635	0.000620148	0.00429401	1.32992	Casp12	caspase 12
1672	10539143	7.56571	0.00062043	0.00429401	1.82015	Retsat	retinol saturase (all trans retinol 13,14 reductase)
1673	10340133	-7.56293	0.000620711	0.00429401	0.514434	NA	NA
1674	10407387	7.56278	0.000620992	0.00429401	3.7044	Gm7120	predicted gene 7120
1675	10450272	7.56269	0.000621273	0.00429401	1.17845	Cyp21a1	cytochrome P450, family 21, subfamily a, polypeptide 1
1676	10422657	7.56233	0.000621555	0.00429401	1.19356	Mroh2b	maestro heat-like repeat family member 2B
1677	10581013	7.56211	0.000621836	0.00429401	1.61191	Cdh11	cadherin 11
1678	10341600	7.56156	0.000622117	0.00429401	2.00086	NA	NA
1679	10608700	7.55883	0.000622398	0.00429401	1.53736	NA	NA
1680	10405291	-7.55863	0.000622961	0.00429401	0.780296	Faf2	Fas associated factor family member 2
1681	10524703	7.55781	0.000623242	0.00429401	1.78198	Pxn	paxillin
1682	10510809	7.55722	0.000623523	0.00429401	1.47901	A430005L14Rik	RIKEN cDNA A430005L14 gene
1683	10380384	-7.55573	0.000623805	0.00429401	0.729784	Ankrd40	ankyrin repeat domain 40
1684	10479988	-7.55316	0.000624367	0.00429401	0.68511	Taf3	TAF3 RNA polymerase II, TATA box binding protein (TBP)-associated factor
1685	10565924	7.55253	0.000624648	0.00429401	3.53456	Relt	RELT tumor necrosis factor receptor
1686	10601973	7.54922	0.00062493	0.00429401	1.13891	4930513O06Rik	RIKEN cDNA 4930513O06 gene
1687	10449672	-7.54765	0.000625492	0.00429401	0.284684	Tmprss3	transmembrane protease, serine 3
1688	10548752	7.54593	0.000625773	0.00429401	1.93194	NA	NA
1689	10341485	7.54548	0.000626055	0.00429401	2.27352	NA	NA
1690	10340169	7.54464	0.000626336	0.00429401	2.80822	NA	NA
1691	10338991	7.54396	0.000626617	0.00429401	1.77059	NA	NA
1692	10344089	-7.54299	0.000626898	0.00429401	0.434701	NA	NA
1693	10406466	-7.54293	0.00062718	0.00429401	0.587262	Tmem161b	transmembrane protein 161B
1694	10363786	7.54081	0.000627742	0.00429401	1.1884	Ank3	ankyrin 3, epithelial
1695	10386368	-7.54003	0.000628023	0.00429401	0.592388	2310033P09Rik	RIKEN cDNA 2310033P09 gene
1696	10498477	7.53968	0.000628305	0.00429401	1.56972	E130311K13Rik	RIKEN cDNA E130311K13 gene
1697	10557399	-7.5394	0.000628586	0.00429401	0.230192	Sbk1	SH3-binding kinase 1
1698	10403255	7.53881	0.000628867	0.00429401	1.58225	Gm16505	predicted gene 16505
1699	10549473	-7.53451	0.00062943	0.00429532	0.566949	Caprin2	caprin family member 2
1700	10568131	-7.52982	0.000629992	0.00429663	0.426591	Pagr1a	PAXIP1 associated glutamate rich protein 1A
1701	10351206	7.52519	0.000631398	0.00430247	4.11872	Selp	selectin, platelet
1702	10523511	7.52498	0.00063168	0.00430247	1.11117	Prkg2	protein kinase, cGMP-dependent, type II
1703	10588026	7.52443	0.000631961	0.00430247	1.29186	NA	NA
1704	10572838	-7.52108	0.000632805	0.00430568	0.658514	Sin3b	transcriptional regulator, SIN3B (yeast)
1705	10490989	7.51761	0.000633367	0.00430698	3.37704	Cp	ceruloplasmin
1706	10446136	7.51526	0.00063393	0.00430828	1.19701	Catsperd	catsper channel auxiliary subunit delta
1707	10583044	7.51312	0.000634773	0.00430842	5.22729	Mmp13	matrix metallopeptidase 13
1708	10486867	-7.51211	0.000635055	0.00430842	0.604424	NA	NA
1709	10424700	-7.51087	0.000635336	0.00430842	0.644047	Zfp41	zinc finger protein 41
1710	10577808	-7.51073	0.000635617	0.00430842	0.56473	Tacc1	transforming, acidic coiled-coil containing protein 1
1711	10452450	7.50955	0.000635898	0.00430842	1.09098	Tmem232	transmembrane protein 232
1712	10598652	-7.5086	0.00063618	0.00430842	0.891106	NA	NA
1713	10596769	-7.50426	0.000637023	0.00431162	0.631408	Rbm5	RNA binding motif protein 5
1714	10435501	7.50275	0.000637586	0.00431229	2.82081	NA	NA
1715	10562360	7.50226	0.000637867	0.00431229	1.54782	Gpi1	glucose phosphate isomerase 1
1716	10494753	7.49925	0.000638711	0.0043137	1.40662	NA	NA
1717	10560624	7.49852	0.000639273	0.0043137	3.88615	Apoe	apolipoprotein E
1718	10602644	-7.49693	0.000639555	0.0043137	0.546807	Kdm5c	lysine (K)-specific demethylase 5C
1719	10349049	-7.49562	0.000639836	0.0043137	0.609674	Zfp706	zinc finger protein 706
1720	10352281	-7.49539	0.000640117	0.0043137	0.601811	Acbd3	acyl-Coenzyme A binding domain containing 3
1721	10338242	-7.49335	0.000640398	0.0043137	0.179042	NA	NA
1722	10466274	-7.49292	0.000640679	0.0043137	0.613586	NA	NA
1723	10348354	7.49065	0.000641523	0.00431687	2.64323	NA	NA
1724	10506658	7.48882	0.000642367	0.00431882	1.55757	Hspb11	heat shock protein family B (small), member 11
1725	10443201	-7.48867	0.000642648	0.00431882	0.583014	Pacsin1	protein kinase C and casein kinase substrate in neurons 1
1726	10474977	-7.48859	0.000642929	0.00431882	0.770201	Chp1	calcineurin-like EF hand protein 1
1727	10572669	-7.48527	0.000644336	0.00432576	0.0495825	Fam129c	family with sequence similarity 129, member C
1728	10549530	-7.48223	0.000644898	0.00432645	0.674715	NA	NA
1729	10343251	-7.48122	0.000645461	0.00432645	0.177301	NA	NA
1730	10446656	-7.48059	0.000645742	0.00432645	0.619561	Lpin2	lipin 2
1731	10339873	-7.48029	0.000646023	0.00432645	0.587536	NA	NA
1732	10383518	7.4801	0.000646304	0.00432645	1.26483	Hexdc	hexosaminidase (glycosyl hydrolase family 20, catalytic domain) containing
1733	10548513	-7.4768	0.000647148	0.0043296	0.276674	NA	NA
1734	10357535	-7.47194	0.000648273	0.00433277	0.674725	Pfkfb2	6-phosphofructo-2-kinase/fructose-2,6-biphosphatase 2
1735	10595441	7.47094	0.000648554	0.00433277	1.3251	NA	NA
1736	10603172	7.47053	0.000648836	0.00433277	1.3123	NA	NA
1737	10490203	7.46882	0.000649117	0.00433277	2.28529	NA	NA
1738	10374485	-7.46571	0.000649961	0.00433467	0.514512	Peli1	pellino 1
1739	10343979	-7.46557	0.000650242	0.00433467	0.272927	NA	NA
1740	10539042	7.4651	0.000650523	0.00433467	1.62227	Polr1a	polymerase (RNA) I polypeptide A
1741	10380489	7.46384	0.000651086	0.00433469	1.96844	Samd14	sterile alpha motif domain containing 14
1742	10574087	-7.46324	0.000651367	0.00433469	0.523156	Herpud1	homocysteine-inducible, endoplasmic reticulum stress-inducible, ubiquitin-like domain member 1
1743	10340461	-7.46318	0.000651648	0.00433469	0.464358	NA	NA
1744	10567316	-7.46239	0.000652211	0.00433594	0.468147	Tmc7	transmembrane channel-like gene family 7
1745	10389522	7.46211	0.000652773	0.00433658	1.47074	NA	NA
1746	10583676	7.46161	0.000653054	0.00433658	1.551	Carm1	coactivator-associated arginine methyltransferase 1
1747	10437852	-7.46012	0.000653617	0.00433783	0.650513	Marf1	meiosis arrest female 1
1748	10367335	7.45745	0.000654461	0.00433851	1.37758	NA	NA
1749	10538150	7.4569	0.000654742	0.00433851	6.67342	Tmem176a	transmembrane protein 176A
1750	10387992	-7.4528	0.000655023	0.00433851	0.726754	Nup88	nucleoporin 88
1751	10409322	-7.45114	0.000655586	0.00433851	0.632594	Thoc3	THO complex 3
1752	10479362	7.45088	0.000655867	0.00433851	1.81312	NA	NA
1753	10350502	7.44596	0.000656429	0.00433851	1.28497	NA	NA
1754	10454733	7.44583	0.000656711	0.00433851	1.20493	NA	NA
1755	10342246	-7.44479	0.000656992	0.00433851	0.330388	NA	NA
1756	10549615	-7.44478	0.000657273	0.00433851	0.606498	Leng8	leukocyte receptor cluster (LRC) member 8
1757	10338260	-7.44352	0.000657554	0.00433851	0.301772	NA	NA
1758	10599422	7.44018	0.000657836	0.00433851	1.22061	Prr32	proline rich 32
1759	10365003	-7.43589	0.000658961	0.00434346	0.368808	Snord37	small nucleolar RNA, C/D box 37
1760	10438959	-7.42795	0.000659523	0.0043447	0.662927	Lsg1	large subunit GTPase 1 homolog (S. cerevisiae)
1761	10359677	-7.4278	0.000660085	0.0043447	0.725224	Blzf1	basic leucine zipper nuclear factor 1
1762	10340830	-7.42706	0.000660367	0.0043447	0.733146	NA	NA
1763	10468217	-7.42673	0.000660648	0.0043447	0.716976	Actr1a	ARP1 actin-related protein 1A, centractin alpha
1764	10503363	-7.42525	0.00066121	0.00434471	0.542557	NA	NA
1765	10442638	7.42464	0.000661492	0.00434471	2.20247	Mrps34	mitochondrial ribosomal protein S34
1766	10446833	-7.42354	0.000661773	0.00434471	0.746246	Birc6	baculoviral IAP repeat-containing 6
1767	10408121	7.41966	0.000662335	0.00434594	1.34991	NA	NA
1768	10343767	-7.41845	0.000662898	0.00434594	0.277758	NA	NA
1769	10339710	-7.41656	0.00066346	0.00434594	0.55525	NA	NA
1770	10506118	-7.41495	0.000663742	0.00434594	0.52472	Usp1	ubiquitin specific peptidase 1
1771	10608350	7.41484	0.000664023	0.00434594	1.20015	NA	NA
1772	10592138	7.41429	0.000664304	0.00434594	1.60803	NA	NA
1773	10555339	-7.41265	0.000664585	0.00434594	0.610436	C2cd3	C2 calcium-dependent domain containing 3
1774	10395103	7.4074	0.000665992	0.00435207	1.63922	Pxdn	peroxidasin homolog (Drosophila)
1775	10361807	-7.40712	0.000666273	0.00435207	0.262316	Hivep2	human immunodeficiency virus type I enhancer binding protein 2
1776	10361021	7.40546	0.000666835	0.00435329	1.21535	NA	NA
1777	10557925	-7.40408	0.000667679	0.00435512	0.787723	Itgad	integrin, alpha D
1778	10542555	-7.40228	0.00066796	0.00435512	0.763764	NA	NA
1779	10339035	-7.40214	0.000668242	0.00435512	0.288892	NA	NA
1780	10516303	-7.39985	0.000669085	0.00435693	0.542118	NA	NA
1781	10450614	7.39957	0.000669367	0.00435693	1.50676	2310061I04Rik	RIKEN cDNA 2310061I04 gene
1782	10344236	-7.39947	0.000669648	0.00435693	0.243124	NA	NA
1783	10596119	-7.39829	0.00067021	0.00435815	0.589678	Cep63	centrosomal protein 63
1784	10375608	7.39703	0.000671054	0.00436119	1.26348	Scgb3a1	secretoglobin, family 3A, member 1
1785	10601760	-7.39284	0.000671617	0.00436178	0.695463	Hnrnph2	heterogeneous nuclear ribonucleoprotein H2
1786	10455139	7.39257	0.000671898	0.00436178	1.37697	Pcdhb22	protocadherin beta 22
1787	10603125	7.3876	0.000673023	0.00436587	1.18793	Asb9	ankyrin repeat and SOCS box-containing 9
1788	10338815	-7.38752	0.000673304	0.00436587	0.42272	NA	NA
1789	10549375	7.38681	0.000673867	0.00436587	1.20638	NA	NA
1790	10396950	7.38661	0.000674148	0.00436587	1.38429	NA	NA
1791	10472587	7.38606	0.000674429	0.00436587	1.51993	NA	NA
1792	10361635	-7.38549	0.000674992	0.00436587	0.686831	Zbtb2	zinc finger and BTB domain containing 2
1793	10445674	-7.38448	0.000675835	0.00436587	0.721182	Mrfap1	Morf4 family associated protein 1
1794	10455483	-7.3843	0.000676117	0.00436587	0.498227	Ythdc2	YTH domain containing 2
1795	10376885	7.38275	0.000676398	0.00436587	2.35281	Snord49b	small nucleolar RNA, C/D box 49B
1796	10340037	7.38212	0.000676679	0.00436587	1.24319	NA	NA
1797	10434384	-7.38013	0.000677242	0.00436587	0.673548	Ap2m1	adaptor-related protein complex 2, mu 1 subunit
1798	10454398	-7.38002	0.000677523	0.00436587	0.645282	AW554918	expressed sequence AW554918
1799	10532030	7.37996	0.000677804	0.00436587	1.53512	NA	NA
1800	10564539	-7.37943	0.000678085	0.00436587	0.236538	Mctp2	multiple C2 domains, transmembrane 2
1801	10463517	7.37824	0.000678367	0.00436587	2.20538	Pprc1	peroxisome proliferative activated receptor, gamma, coactivator-related 1
1802	10470390	7.37823	0.000678648	0.00436587	1.2849	NA	NA
1803	10377927	-7.37787	0.000678929	0.00436587	0.53367	Rnf167	ring finger protein 167
1804	10573027	-7.37566	0.000679773	0.00436755	0.780651	Otud4	OTU domain containing 4
1805	10422728	7.37484	0.000680054	0.00436755	4.2358	Dab2	disabled 2, mitogen-responsive phosphoprotein
1806	10427683	-7.37477	0.000680335	0.00436755	0.550315	Spef2	sperm flagellar 2
1807	10550316	7.37181	0.000681179	0.00436755	1.72392	Tmem160	transmembrane protein 160
1808	10444591	7.37164	0.000681741	0.00436755	1.17327	Hspa1l	heat shock protein 1-like
1809	10481845	7.37138	0.000682023	0.00436755	4.45112	Mvb12b	multivesicular body subunit 12B
1810	10388545	7.3685	0.000682304	0.00436755	1.706	Abr	active BCR-related gene
1811	10349016	-7.36847	0.000682585	0.00436755	0.519903	2310035C23Rik	RIKEN cDNA 2310035C23 gene
1812	10344487	-7.36653	0.000682866	0.00436755	0.694076	NA	NA
1813	10503917	-7.36639	0.000683148	0.00436755	0.698411	Akirin2	akirin 2
1814	10592886	7.36571	0.000683429	0.00436755	1.28082	Gm10023	predicted gene 10023
1815	10428169	7.3647	0.00068371	0.00436755	1.33109	NA	NA
1816	10440513	7.36001	0.000684554	0.00436988	3.66131	Cyyr1	cysteine and tyrosine-rich protein 1
1817	10354286	7.35882	0.000684835	0.00436988	1.78941	Kdelc1	KDEL (Lys-Asp-Glu-Leu) containing 1
1818	10458940	-7.35734	0.000685398	0.00436988	0.38386	Zfp608	zinc finger protein 608
1819	10342255	-7.35568	0.000685679	0.00436988	0.196248	NA	NA
1820	10365590	7.35426	0.00068596	0.00436988	1.52086	Ccdc53	coiled-coil domain containing 53
1821	10592850	7.34874	0.000686523	0.00437106	1.75901	Trappc4	trafficking protein particle complex 4
1822	10386628	-7.34557	0.000687648	0.00437521	0.462935	Natd1	N-acetyltransferase domain containing 1
1823	10343679	-7.34556	0.000687929	0.00437521	0.436403	NA	NA
1824	10339439	-7.34316	0.000689054	0.00437625	0.634958	NA	NA
1825	10421197	-7.34247	0.000689616	0.00437625	0.718066	Chmp7	charged multivesicular body protein 7
1826	10338734	7.34205	0.000689898	0.00437625	1.46493	NA	NA
1827	10491605	-7.34202	0.000690179	0.00437625	0.452236	4932438A13Rik	RIKEN cDNA 4932438A13 gene
1828	10448064	-7.34098	0.00069046	0.00437625	0.611149	Prdm9	PR domain containing 9
1829	10474700	7.34048	0.000690741	0.00437625	9.20325	Thbs1	thrombospondin 1
1830	10537078	-7.33872	0.000691023	0.00437625	0.561093	Mkln1	muskelin 1, intracellular mediator containing kelch motifs
1831	10408006	7.33834	0.000691304	0.00437625	1.49298	NA	NA
1832	10604637	-7.33815	0.000691585	0.00437625	0.543663	NA	NA
1833	10435525	-7.33772	0.000691866	0.00437625	0.341666	Iqcb1	IQ calmodulin-binding motif containing 1
1834	10608302	7.33572	0.00069271	0.00437798	1.17163	NA	NA
1835	10424188	-7.33293	0.000692991	0.00437798	0.617632	Mtbp	Mdm2, transformed 3T3 cell double minute p53 binding protein
1836	10538547	7.3327	0.000693273	0.00437798	1.73143	Fkbp9	FK506 binding protein 9
1837	10440534	7.32993	0.000693835	0.00437914	4.15722	Adamts5	a disintegrin-like and metallopeptidase (reprolysin type) with thrombospondin type 1 motif, 5 (aggrecanase-2)
1838	10599736	7.32829	0.00069496	0.00438192	1.48986	Fhl1	four and a half LIM domains 1
1839	10344518	7.32733	0.000695241	0.00438192	1.27533	NA	NA
1840	10508454	-7.32496	0.000695523	0.00438192	0.595432	Bsdc1	BSD domain containing 1
1841	10433057	-7.32385	0.000696085	0.00438192	0.414793	Calcoco1	calcium binding and coiled coil domain 1
1842	10354741	-7.32333	0.000696366	0.00438192	0.65632	Rftn2	raftlin family member 2
1843	10395735	7.32201	0.000696929	0.00438192	1.13033	NA	NA
1844	10338852	-7.32046	0.00069721	0.00438192	0.35507	NA	NA
1845	10375027	7.32028	0.000697491	0.00438192	1.71372	NA	NA
1846	10385391	-7.31968	0.000697773	0.00438192	0.427634	Cyfip2	cytoplasmic FMR1 interacting protein 2
1847	10603373	-7.31885	0.000698054	0.00438192	0.550357	Pqbp1	polyglutamine binding protein 1
1848	10343796	7.3157	0.000698898	0.00438394	2.9015	NA	NA
1849	10342294	-7.31095	0.000700022	0.00438394	0.513017	NA	NA
1850	10343889	-7.31048	0.000700304	0.00438394	0.234568	NA	NA
1851	10568217	7.30871	0.000700866	0.00438394	1.93966	Dctpp1	dCTP pyrophosphatase 1
1852	10449363	-7.30831	0.000701147	0.00438394	0.69013	NA	NA
1853	10473760	-7.30762	0.000701429	0.00438394	0.711478	Celf1	CUGBP, Elav-like family member 1
1854	10479159	-7.30671	0.000701991	0.00438394	0.457226	Zfp831	zinc finger protein 831
1855	10538201	7.30648	0.000702272	0.00438394	1.59229	Malsu1	mitochondrial assembly of ribosomal large subunit 1
1856	10557853	-7.3059	0.000702554	0.00438394	0.385331	B230325K18Rik	RIKEN cDNA B230325K18 gene
1857	10562812	-7.30565	0.000702835	0.00438394	0.100736	Spib	Spi-B transcription factor (Spi-1/PU.1 related)
1858	10414817	7.30468	0.000703116	0.00438394	1.10903	NA	NA
1859	10581073	-7.30458	0.000703397	0.00438394	0.562931	Dync1li2	dynein, cytoplasmic 1 light intermediate chain 2
1860	10535381	-7.30393	0.000703679	0.00438394	0.826392	Actb	actin, beta
1861	10449687	-7.30297	0.00070396	0.00438394	0.504591	Rsph1	radial spoke head 1 homolog (Chlamydomonas)
1862	10400126	-7.3022	0.000704241	0.00438394	0.350571	Lrrn3	leucine rich repeat protein 3, neuronal
1863	10503845	-7.30164	0.000704522	0.00438394	0.636611	Ube2j1	ubiquitin-conjugating enzyme E2J 1
1864	10457302	-7.3016	0.000704804	0.00438394	0.55895	Epc1	enhancer of polycomb homolog 1 (Drosophila)
1865	10608420	7.29665	0.000705647	0.00438683	1.20261	NA	NA
1866	10582078	7.29515	0.00070621	0.00438798	1.29783	NA	NA
1867	10369738	-7.29468	0.000706772	0.00438912	0.625853	Sirt1	sirtuin 1
1868	10530892	-7.29109	0.000707616	0.0043914	0.60433	Cenpc1	centromere protein C1
1869	10405094	7.29079	0.000707897	0.0043914	1.19318	Iars	isoleucine-tRNA synthetase
1870	10339409	-7.2905	0.00070846	0.00439179	0.463104	NA	NA
1871	10549802	7.28872	0.000708741	0.00439179	1.69836	Rps18	ribosomal protein S18
1872	10393544	-7.28705	0.000709585	0.00439179	0.486458	Cyth1	cytohesin 1
1873	10464949	7.28273	0.000709866	0.00439179	2.11924	Pacs1	phosphofurin acidic cluster sorting protein 1
1874	10608482	7.28102	0.000710147	0.00439179	1.21417	NA	NA
1875	10373645	7.27996	0.000710429	0.00439179	1.20278	Olfr811	olfactory receptor 811
1876	10476163	-7.27862	0.00071071	0.00439179	0.662476	Ptpra	protein tyrosine phosphatase, receptor type, A
1877	10352905	7.27843	0.000710991	0.00439179	1.7864	Cd34	CD34 antigen
1878	10402864	-7.27303	0.000711835	0.00439406	0.511235	NA	NA
1879	10344193	-7.27287	0.000712116	0.00439406	0.351953	NA	NA
1880	10343699	-7.2722	0.000712679	0.00439519	0.241875	NA	NA
1881	10565018	-7.26937	0.000713241	0.00439632	0.597241	Iqgap1	IQ motif containing GTPase activating protein 1
1882	10343312	-7.26697	0.000714366	0.00440092	0.324047	NA	NA
1883	10459467	7.25827	0.000716616	0.00441244	1.16622	NA	NA
1884	10500327	-7.25506	0.000718022	0.00441568	0.241195	NA	NA
1885	10570573	7.25422	0.000718304	0.00441568	2.00549	Agpat5	1-acylglycerol-3-phosphate O-acyltransferase 5 (lysophosphatidic acid acyltransferase, epsilon)
1886	10339421	-7.25383	0.000718585	0.00441568	0.768405	NA	NA
1887	10342021	-7.25343	0.000718866	0.00441568	0.794013	NA	NA
1888	10378059	7.25298	0.000719147	0.00441568	1.65012	Txndc17	thioredoxin domain containing 17
1889	10352756	-7.25134	0.000719429	0.00441568	0.531018	Lpgat1	lysophosphatidylglycerol acyltransferase 1
1890	10383423	7.25079	0.000719991	0.0044168	1.84718	Anapc11	anaphase promoting complex subunit 11
1891	10357698	-7.24567	0.000721397	0.00442239	0.759982	Tmcc2	transmembrane and coiled-coil domains 2
1892	10587501	7.24451	0.00072196	0.00442239	1.92309	NA	NA
1893	10564909	-7.23978	0.000723085	0.00442239	0.522499	Man2a2	mannosidase 2, alpha 2
1894	10536376	-7.23973	0.000723366	0.00442239	0.536548	Mios	missing oocyte, meiosis regulator, homolog (Drosophila)
1895	10339248	-7.2396	0.000723647	0.00442239	0.733677	NA	NA
1896	10597531	7.23851	0.000723928	0.00442239	1.73912	Rbms3	RNA binding motif, single stranded interacting protein
1897	10430929	-7.23645	0.00072421	0.00442239	0.628849	Tbrg3	transforming growth factor beta regulated gene 3
1898	10386844	7.23611	0.000724491	0.00442239	1.49648	Zswim7	zinc finger SWIM-type containing 7
1899	10577315	7.2345	0.000724772	0.00442239	1.86449	Angpt2	angiopoietin 2
1900	10527475	-7.23378	0.000725335	0.00442239	0.817505	Zfp655	zinc finger protein 655
1901	10504955	7.23304	0.000725616	0.00442239	1.48022	NA	NA
1902	10441400	-7.23139	0.000726178	0.00442239	0.462505	Arid1b	AT rich interactive domain 1B (SWI-like)
1903	10354470	7.22401	0.00072646	0.00442239	1.23191	NA	NA
1904	10579828	7.22162	0.000726741	0.00442239	1.46681	NA	NA
1905	10540405	7.22143	0.000727022	0.00442239	1.48219	Setmar	SET domain without mariner transposase fusion
1906	10351400	7.22141	0.000727303	0.00442239	4.70825	Fam78b	family with sequence similarity 78, member B
1907	10545484	7.21985	0.000727585	0.00442239	1.38682	Dnah6	dynein, axonemal, heavy chain 6
1908	10368970	-7.21844	0.000727866	0.00442239	0.707684	Prdm1	PR domain containing 1, with ZNF domain
1909	10388786	-7.21632	0.000728428	0.00442239	0.740862	Supt6	suppressor of Ty 6
1910	10358709	7.21632	0.00072871	0.00442239	1.39535	Cox7b	cytochrome c oxidase subunit VIIb
1911	10557231	7.2156	0.000729272	0.00442239	1.856	NA	NA
1912	10521700	7.21501	0.000729553	0.00442239	1.13273	NA	NA
1913	10416887	-7.21483	0.000729835	0.00442239	0.33369	Slain1	SLAIN motif family, member 1
1914	10476326	-7.21436	0.000730116	0.00442239	0.725349	Cds2	CDP-diacylglycerol synthase (phosphatidate cytidylyltransferase) 2
1915	10405211	-7.21267	0.000730678	0.00442239	0.598604	Gadd45g	growth arrest and DNA-damage-inducible 45 gamma
1916	10596070	7.21238	0.000731241	0.00442239	1.41351	NA	NA
1917	10509228	-7.21209	0.000731522	0.00442239	0.684914	Hnrnpr	heterogeneous nuclear ribonucleoprotein R
1918	10402347	-7.21196	0.000731803	0.00442239	0.351436	Ifi27l2a	interferon, alpha-inducible protein 27 like 2A
1919	10582814	7.20515	0.000732085	0.00442239	1.70761	Tomm20	translocase of outer mitochondrial membrane 20 homolog (yeast)
1920	10342717	7.20397	0.000732647	0.00442239	1.73342	NA	NA
1921	10378523	-7.20333	0.000732928	0.00442239	0.528751	Smg6	Smg-6 homolog, nonsense mediated mRNA decay factor (C. elegans)
1922	10531729	7.20299	0.00073321	0.00442239	1.50252	Coq2	coenzyme Q2 homolog, prenyltransferase (yeast)
1923	10369750	7.20209	0.000733491	0.00442239	1.12009	Gm10118	predicted gene 10118
1924	10340088	-7.20135	0.000734053	0.00442349	0.618624	NA	NA
1925	10397346	-7.19848	0.000734616	0.00442397	0.568688	Fos	FBJ osteosarcoma oncogene
1926	10424370	-7.19834	0.000734897	0.00442397	0.521229	Trib1	tribbles homolog 1 (Drosophila)
1927	10378401	7.19621	0.000735741	0.00442675	1.40651	NA	NA
1928	10350977	-7.19544	0.000736585	0.00442953	0.307511	4930523C07Rik	RIKEN cDNA 4930523C07 gene
1929	10358330	7.19397	0.000737147	0.00443062	1.20053	NA	NA
1930	10602221	-7.19207	0.00073771	0.00443157	0.616426	Mir680-2	microRNA 680-2
1931	10583834	-7.1887	0.000738272	0.00443157	0.608054	9530077C05Rik	RIKEN cDNA 9530077C05 gene
1932	10456346	-7.18867	0.000738553	0.00443157	0.497767	Sec11c	SEC11 homolog C (S. cerevisiae)
1933	10608339	7.18863	0.000738835	0.00443157	1.18365	NA	NA
1934	10533945	-7.18857	0.000739397	0.00443191	0.669968	Ubc	ubiquitin C
1935	10569611	7.18781	0.00073996	0.00443191	1.43002	Fadd	Fas (TNFRSF6)-associated via death domain
1936	10515974	-7.18731	0.000740241	0.00443191	0.699112	Nfyc	nuclear transcription factor-Y gamma
1937	10341077	-7.18725	0.000740522	0.00443191	0.591718	NA	NA
1938	10399419	-7.18717	0.000740803	0.00443191	0.450755	NA	NA
1939	10536494	-7.18443	0.000741647	0.00443407	0.39754	Cav2	caveolin 2
1940	10341062	-7.18375	0.000741928	0.00443407	0.551085	NA	NA
1941	10360120	7.18274	0.000742491	0.00443514	1.26824	Ufc1	ubiquitin-fold modifier conjugating enzyme 1
1942	10479215	7.18145	0.000743053	0.00443561	1.47483	NA	NA
1943	10341530	-7.18089	0.000743334	0.00443561	0.573931	NA	NA
1944	10499996	-7.17974	0.000743897	0.00443608	0.638733	Snx27	sorting nexin family member 27
1945	10365242	-7.17918	0.000744178	0.00443608	0.498912	Hcfc2	host cell factor C2
1946	10603837	7.17682	0.000744741	0.00443614	1.6102	Ndufb11	NADH dehydrogenase (ubiquinone) 1 beta subcomplex, 11
1947	10547140	-7.17615	0.000745303	0.00443614	0.510059	Tmcc1	transmembrane and coiled coil domains 1
1948	10417601	-7.17587	0.000745584	0.00443614	0.633684	NA	NA
1949	10503107	-7.17567	0.000745866	0.00443614	0.235175	6330407A03Rik	RIKEN cDNA 6330407A03 gene
1950	10389164	7.17536	0.000746147	0.00443614	1.39175	Pex12	peroxisomal biogenesis factor 12
1951	10538871	-7.17472	0.000746991	0.00443614	0.256536	NA	NA
1952	10339318	-7.17441	0.000747272	0.00443614	0.695551	NA	NA
1953	10343221	-7.17382	0.000747553	0.00443614	0.488286	NA	NA
1954	10341928	-7.17067	0.000747834	0.00443614	0.494554	NA	NA
1955	10395594	7.16956	0.000748116	0.00443614	1.17679	NA	NA
1956	10371002	7.16944	0.000748397	0.00443614	2.59149	Lsm7	LSM7 homolog, U6 small nuclear RNA associated (S. cerevisiae)
1957	10584124	-7.16833	0.000748959	0.00443721	0.587274	Arhgap32	Rho GTPase activating protein 32
1958	10425370	-7.1675	0.000749522	0.00443753	0.827047	Cacna1i	calcium channel, voltage-dependent, alpha 1I subunit
1959	10492658	7.16702	0.000749803	0.00443753	1.1464	NA	NA
1960	10525210	-7.16626	0.000750366	0.00443753	0.763936	Gm15800	predicted gene 15800
1961	10547151	7.16625	0.000750647	0.00443753	1.51269	NA	NA
1962	10608625	7.16481	0.000750928	0.00443753	1.25475	NA	NA
1963	10352166	-7.15961	0.000752334	0.00444043	0.570728	Cnst	consortin, connexin sorting protein
1964	10343228	-7.15883	0.000752616	0.00444043	0.509593	NA	NA
1965	10597575	7.15875	0.000752897	0.00444043	1.34219	Plcd1	phospholipase C, delta 1
1966	10555303	-7.1573	0.000753459	0.00444043	0.476013	Pgm2l1	phosphoglucomutase 2-like 1
1967	10504755	7.15576	0.000753741	0.00444043	4.36131	NA	NA
1968	10545401	7.15468	0.000754022	0.00444043	1.50342	Vamp5	vesicle-associated membrane protein 5
1969	10432511	-7.15261	0.000754303	0.00444043	0.570102	Racgap1	Rac GTPase-activating protein 1
1970	10359890	-7.15241	0.000754584	0.00444043	0.422143	Nuf2	NUF2, NDC80 kinetochore complex component, homolog (S. cerevisiae)
1971	10377924	7.15167	0.000754866	0.00444043	2.20663	Gp1ba	glycoprotein 1b, alpha polypeptide
1972	10339509	-7.15139	0.000755428	0.00444149	0.440804	NA	NA
1973	10546101	7.14961	0.000755991	0.0044424	1.22627	NA	NA
1974	10363455	7.14848	0.000756553	0.0044424	7.51632	Pcbd1	pterin 4 alpha carbinolamine dehydratase/dimerization cofactor of hepatocyte nuclear factor 1 alpha (TCF1) 1
1975	10568361	-7.14764	0.000756834	0.0044424	0.595752	Yipf5	Yip1 domain family, member 5
1976	10576973	7.14722	0.000757116	0.0044424	1.37506	Col4a1	collagen, type IV, alpha 1
1977	10517463	-7.14677	0.000757678	0.00444345	0.692039	NA	NA
1978	10598089	7.14588	0.000758803	0.0044478	2.98403	NA	NA
1979	10508490	-7.14398	0.000759647	0.00444989	0.693731	Srsf5	serine/arginine-rich splicing factor 5
1980	10581813	7.14377	0.000759928	0.00444989	2.29483	Mlkl	mixed lineage kinase domain-like
1981	10517513	7.14247	0.000760772	0.00445138	6.41165	C1qc	complement component 1, q subcomponent, C chain
1982	10513268	-7.14032	0.000761053	0.00445138	0.665638	AI314180	expressed sequence AI314180
1983	10545224	-7.14001	0.000761334	0.00445138	0.475459	NA	NA
1984	10419156	7.13812	0.000761897	0.00445242	6.14531	NA	NA
1985	10501179	7.13488	0.000763303	0.00445823	1.57693	NA	NA
1986	10594928	7.1333	0.000763865	0.00445823	1.56395	Pigb	phosphatidylinositol glycan anchor biosynthesis, class B
1987	10403079	-7.13251	0.000764147	0.00445823	0.479791	NA	NA
1988	10342102	-7.13187	0.000764428	0.00445823	0.480817	NA	NA
1989	10454525	-7.12891	0.000765834	0.00446418	0.665384	Iws1	IWS1 homolog (S. cerevisiae)
1990	10343793	7.12679	0.000766678	0.00446686	1.64569	NA	NA
1991	10343728	-7.12572	0.00076724	0.00446728	0.580666	NA	NA
1992	10420439	-7.12534	0.000767522	0.00446728	0.598283	Zdhhc20	zinc finger, DHHC domain containing 20
1993	10563768	7.12436	0.000768084	0.00446831	1.16239	NA	NA
1994	10343758	-7.12335	0.000768928	0.00447098	0.397109	NA	NA
1995	10507908	7.11879	0.000770615	0.00447854	2.76725	Fhl3	four and a half LIM domains 3
1996	10513739	7.11862	0.000771459	0.0044812	4.20972	Tnc	tenascin C
1997	10604633	-7.1165	0.000772022	0.00448222	0.500248	NA	NA
1998	10472436	7.11416	0.000772584	0.00448304	1.13877	B3galt1	UDP-Gal:betaGlcNAc beta 1,3-galactosyltransferase, polypeptide 1
[truncated: 5,341 more rows]
