# Supplementary material for: Infectious stimuli promote malignant B-cell acute lymphoblastic leukemia in the absence of AID
Source: Nat Commun. 2019 Dec 5;10:5563. doi: 10.1038/s41467-019-13570-y (PMC6895129; doi:10.1038/s41467-019-13570-y)
Supplement: Supplementary file 5 — Supplementary Data 2 [file 41467_2019_13570_MOESM5_ESM.xlsx]

## Sheet: Leukemic_127-.-_4A+.-_vs_WT_Pro
Supplementary Data 2. Differentially expressed genes in Pax5-het/Aid-KO B-ALL compared to BM pro-pre B-cells from wild-type mice (1053 genes-probesets with FDR = 0.01)
nº	probeset ID	d.value	p.value	q.value	R.fold	Genename	Description
1	10542691	-80.3556	8.03561e-07	0.00915075	0.164838	Lrmp	lymphoid-restricted membrane protein
2	10523128	53.6531	1.60712e-06	0.00915075	85.5835	Ppbp	pro-platelet basic protein
3	10386058	47.9165	2.41068e-06	0.00915075	11.8395	Sparc	secreted acidic cysteine rich glycoprotein
4	10522024	-46.5854	3.21425e-06	0.00915075	0.422709	Tbc1d1	TBC1 domain family, member 1
5	10528385	-45.2799	4.01781e-06	0.00915075	0.0509219	Reln	reelin
6	10594840	-43.0808	4.82137e-06	0.00915075	0.299671	Myzap	myocardial zonula adherens protein
7	10339829	-36.5774	5.62493e-06	0.00915075	0.217134	NA	NA
8	10372503	-32.7644	6.42849e-06	0.00915075	0.0697858	Lgr5	leucine rich repeat containing G protein coupled receptor 5
9	10478401	-32.5174	7.23205e-06	0.00915075	0.232902	Ttpal	tocopherol (alpha) transfer protein-like
10	10529260	-32.2206	8.03561e-06	0.00915075	0.384186	Prr14l	proline rich 14-like
11	10458913	-30.9177	8.83918e-06	0.00915075	0.519345	Cep120	centrosomal protein 120
12	10407782	-30.8716	9.64274e-06	0.00915075	0.127582	Edaradd	EDAR (ectodysplasin-A receptor)-associated death domain
13	10349157	30.7669	1.04463e-05	0.00915075	1.58486	Serpinb2	serine (or cysteine) peptidase inhibitor, clade B, member 2
14	10594802	-30.7265	1.12499e-05	0.00915075	0.200949	Fam63b	family with sequence similarity 63, member B
15	10343266	-30.3983	1.20534e-05	0.00915075	0.0586061	NA	NA
16	10428232	-29.9527	1.2857e-05	0.00915075	0.225108	Rrm2b	ribonucleotide reductase M2 B (TP53 inducible)
17	10406736	28.9379	1.36605e-05	0.00915075	9.55784	F2rl2	coagulation factor II (thrombin) receptor-like 2
18	10340832	-28.5048	1.44641e-05	0.00915075	0.362041	NA	NA
19	10352767	-28.3632	1.52677e-05	0.00915075	0.572865	Nek2	NIMA (never in mitosis gene a)-related expressed kinase 2
20	10391697	28.2855	1.60712e-05	0.00915075	3.39032	Itga2b	integrin alpha 2b
21	10555671	28.1669	1.68748e-05	0.00915075	1.66672	Pgap2	post-GPI attachment to proteins 2
22	10525439	27.9783	1.76784e-05	0.00915075	2.1925	P2rx4	purinergic receptor P2X, ligand-gated ion channel 4
23	10457787	-27.9608	1.84819e-05	0.00915075	0.167807	Klhl14	kelch-like 14
24	10405253	-27.6221	1.92855e-05	0.00915075	0.282326	Cplx2	complexin 2
25	10558285	-27.3004	2.0089e-05	0.00915075	0.362846	Zranb1	zinc finger, RAN-binding domain containing 1
26	10446376	-26.8477	2.08926e-05	0.00915075	0.384298	Man2a1	mannosidase 2, alpha 1
27	10350046	-26.6972	2.16962e-05	0.00915075	0.0939415	Kdm5b	lysine (K)-specific demethylase 5B
28	10353192	-26.4537	2.24997e-05	0.00915075	0.0818696	Eya1	eyes absent 1 homolog (Drosophila)
29	10482177	-26.4316	2.33033e-05	0.00915075	0.230281	Strbp	spermatid perinuclear RNA binding protein
30	10467887	-26.2683	2.41068e-05	0.00915075	0.119003	Cpn1	carboxypeptidase N, polypeptide 1
31	10466317	-26.2531	2.49104e-05	0.00915075	0.590396	NA	NA
32	10496091	-26.0723	2.5714e-05	0.00915075	0.0464008	Lef1	lymphoid enhancer binding factor 1
33	10586844	-25.9085	2.65175e-05	0.00915075	0.393192	Adam10	a disintegrin and metallopeptidase domain 10
34	10579799	-25.3813	2.73211e-05	0.00915075	0.550735	Tmem184c	transmembrane protein 184C
35	10367982	25.3188	2.81246e-05	0.00915075	1.94022	Gpr126	G protein-coupled receptor 126
36	10459723	25.2352	2.89282e-05	0.00915075	1.65126	Elac1	elaC homolog 1 (E. coli)
37	10523134	25.0724	2.97318e-05	0.00915075	9.81639	Pf4	platelet factor 4
38	10371506	24.7305	3.05353e-05	0.00915075	3.31938	Stab2	stabilin 2
39	10426507	-24.5948	3.13389e-05	0.00915075	0.481857	Arid2	AT rich interactive domain 2 (ARID, RFX-like)
40	10601328	-24.5702	3.21425e-05	0.00915075	0.326338	Uprt	uracil phosphoribosyltransferase (FUR1) homolog (S. cerevisiae)
41	10384652	-24.5414	3.2946e-05	0.00915075	0.0403749	NA	NA
42	10407126	-24.4512	3.37496e-05	0.00915075	0.202147	Plk2	polo-like kinase 2
43	10558220	24.3619	3.45531e-05	0.00915075	1.45992	Pstk	phosphoseryl-tRNA kinase
44	10583163	24.2566	3.53567e-05	0.00915075	1.89507	Trpc6	transient receptor potential cation channel, subfamily C, member 6
45	10528172	-24.1175	3.61603e-05	0.00915075	0.610374	NA	NA
46	10360957	-23.8766	3.69638e-05	0.00915075	0.213178	Kctd3	potassium channel tetramerisation domain containing 3
47	10545086	-23.8225	3.77674e-05	0.00915075	0.095097	Snca	synuclein, alpha
48	10608705	-23.7855	3.85709e-05	0.00915075	0.393917	NA	NA
49	10475378	-23.734	3.93745e-05	0.00915075	0.26535	Casc4	cancer susceptibility candidate 4
50	10506118	-23.6391	4.01781e-05	0.00915075	0.430953	Usp1	ubiquitin specific peptidase 1
51	10338460	-23.6336	4.09816e-05	0.00915075	0.249791	NA	NA
52	10463123	-22.856	4.17852e-05	0.00915075	0.0376335	Dntt	deoxynucleotidyltransferase, terminal
53	10365482	22.672	4.25888e-05	0.00915075	7.57208	Timp3	tissue inhibitor of metalloproteinase 3
54	10343583	22.5834	4.33923e-05	0.00915075	4.46119	NA	NA
55	10360018	-22.5353	4.41959e-05	0.00915075	0.113299	Fcrla	Fc receptor-like A
56	10404187	-22.4104	4.49994e-05	0.00915075	0.295281	Tdp2	tyrosyl-DNA phosphodiesterase 2
57	10519815	-22.2649	4.66066e-05	0.00927276	0.14742	Cacna2d1	calcium channel, voltage-dependent, alpha2/delta subunit 1
58	10564451	-22.1288	4.74101e-05	0.00927276	0.619313	Mef2a	myocyte enhancer factor 2A
59	10465215	21.9809	4.82137e-05	0.00927276	1.8561	Sssca1	Sjogren's syndrome/scleroderma autoantigen 1 homolog (human)
60	10380549	-21.8912	4.90172e-05	0.00927276	0.451782	NA	NA
61	10386095	-21.7955	4.98208e-05	0.00927276	0.497934	Fam114a2	family with sequence similarity 114, member A2
62	10453057	21.7875	5.06244e-05	0.00927276	2.36143	Cyp1b1	cytochrome P450, family 1, subfamily b, polypeptide 1
63	10578771	-21.7791	5.14279e-05	0.00927276	0.46113	Galnt7	UDP-N-acetyl-alpha-D-galactosamine: polypeptide N-acetylgalactosaminyltransferase 7
64	10476702	-21.7594	5.22315e-05	0.00927276	0.591681	Sec23b	SEC23B (S. cerevisiae)
65	10341269	-21.7566	5.30351e-05	0.00927276	0.239305	NA	NA
66	10342049	-21.6147	5.38386e-05	0.00927276	0.231959	NA	NA
67	10403011	-21.5952	5.46422e-05	0.00927276	0.0803572	NA	NA
68	10349593	-21.5834	5.54457e-05	0.00927276	0.141022	Faim3	Fas apoptotic inhibitory molecule 3
69	10377286	21.5518	5.62493e-05	0.00927276	6.15989	Pik3r6	phosphoinositide-3-kinase, regulatory subunit 6
70	10477920	21.5272	5.70529e-05	0.00927276	3.98985	Myl9	myosin, light polypeptide 9, regulatory
71	10371379	-21.3666	5.78564e-05	0.00927276	0.0677902	Nuak1	NUAK family, SNF1-like kinase, 1
72	10365104	21.2406	5.866e-05	0.00927276	2.37916	Mfsd12	major facilitator superfamily domain containing 12
73	10399470	-21.1948	5.94635e-05	0.00927276	0.0457246	Trib2	tribbles homolog 2 (Drosophila)
74	10381154	-21.1326	6.02671e-05	0.00927276	0.255922	Cnp	2',3'-cyclic nucleotide 3' phosphodiesterase
75	10350977	-20.9058	6.10707e-05	0.00927276	0.24296	4930523C07Rik	RIKEN cDNA 4930523C07 gene
76	10338065	-20.6599	6.26778e-05	0.00932275	0.213481	NA	NA
77	10506820	-20.5821	6.34813e-05	0.00932275	0.197195	NA	NA
78	10607302	-20.3883	6.42849e-05	0.00932275	0.351864	Gnl3l	guanine nucleotide binding protein-like 3 (nucleolar)-like
79	10339380	-20.3862	6.50885e-05	0.00932275	0.221825	NA	NA
80	10549506	-20.3592	6.5892e-05	0.00932275	0.145212	Dennd5b	DENN/MADD domain containing 5B
81	10519497	-20.2836	6.66956e-05	0.00932275	0.191813	Steap4	STEAP family member 4
82	10487021	-20.263	6.74992e-05	0.00932275	0.0739222	Slc30a4	solute carrier family 30 (zinc transporter), member 4
83	10358894	-20.2457	6.83027e-05	0.00932275	0.306432	Sord	sorbitol dehydrogenase
84	10340229	-20.0795	6.91063e-05	0.00932275	0.305563	NA	NA
85	10462866	-19.9581	6.99098e-05	0.00932275	0.313505	Cep55	centrosomal protein 55
86	10406757	-19.8541	7.1517e-05	0.00932275	0.485987	Col4a3bp	collagen, type IV, alpha 3 (Goodpasture antigen) binding protein
87	10391100	19.8498	7.23205e-05	0.00932275	2.08647	Atp5g1	ATP synthase, H+ transporting, mitochondrial F0 complex, subunit C1 (subunit 9)
88	10341494	-19.741	7.31241e-05	0.00932275	0.457935	NA	NA
89	10379891	-19.6757	7.39276e-05	0.00932275	0.47376	Ppm1d	protein phosphatase 1D magnesium-dependent, delta isoform
90	10560624	19.5475	7.47312e-05	0.00932275	3.19544	Apoe	apolipoprotein E
91	10505779	19.5404	7.55348e-05	0.00932275	2.47827	Acer2	alkaline ceramidase 2
92	10593887	-19.4744	7.63383e-05	0.00932275	0.12415	Neil1	nei endonuclease VIII-like 1 (E. coli)
93	10535894	-19.4011	7.71419e-05	0.00932275	0.342734	NA	NA
94	10390237	19.3666	7.79455e-05	0.00932275	1.98235	Atp5g1	ATP synthase, H+ transporting, mitochondrial F0 complex, subunit C1 (subunit 9)
95	10568586	-19.2763	7.8749e-05	0.00932275	0.172595	Fam53b	family with sequence similarity 53, member B
96	10567702	-19.2558	7.95526e-05	0.00932275	0.557688	Arhgap17	Rho GTPase activating protein 17
97	10342572	19.22	8.03561e-05	0.00932275	1.59359	NA	NA
98	10455227	-19.2085	8.11597e-05	0.00932275	0.576815	Rnf14	ring finger protein 14
99	10372668	-19.1624	8.19633e-05	0.00932275	0.379488	Mdm2	transformed mouse 3T3 cell double minute 2
100	10360315	-19.0831	8.27668e-05	0.00932275	0.088045	Fcrl6	Fc receptor-like 6
101	10341531	19.0581	8.35704e-05	0.00932275	1.88268	NA	NA
102	10342630	-18.8233	8.43739e-05	0.00932275	0.215317	NA	NA
103	10378126	-18.7426	8.51775e-05	0.00932275	0.61868	Ankfy1	ankyrin repeat and FYVE domain containing 1
104	10513381	-18.7327	8.59811e-05	0.00932275	0.683093	Ptbp3	polypyrimidine tract binding protein 3
105	10528723	-18.5665	8.67846e-05	0.00932275	0.58485	Kmt2c	lysine (K)-specific methyltransferase 2C
106	10570278	-18.4155	8.75882e-05	0.00932275	0.54712	NA	NA
107	10342352	-18.4147	8.83918e-05	0.00932275	0.484353	NA	NA
108	10587266	-18.3317	8.91953e-05	0.00932275	0.246205	Gclc	glutamate-cysteine ligase, catalytic subunit
109	10362896	-18.3297	8.99989e-05	0.00932275	0.26079	Cd24a	CD24a antigen
110	10338047	-18.2934	9.08024e-05	0.00932275	0.294101	NA	NA
111	10452701	-18.274	9.1606e-05	0.00932275	0.405552	Smchd1	SMC hinge domain containing 1
112	10597477	-18.2049	9.24096e-05	0.00932275	0.211372	Gpd1l	glycerol-3-phosphate dehydrogenase 1-like
113	10549647	-18.1807	9.32131e-05	0.00932275	0.0763627	Ncr1	natural cytotoxicity triggering receptor 1
114	10583942	18.1743	9.40167e-05	0.00932275	2.22731	Thyn1	thymocyte nuclear protein 1
115	10465220	18.134	9.48202e-05	0.00932275	2.13203	Sssca1	Sjogren's syndrome/scleroderma autoantigen 1 homolog (human)
116	10547140	-18.0986	9.56238e-05	0.00932275	0.392389	Tmcc1	transmembrane and coiled coil domains 1
117	10607738	-17.9779	9.64274e-05	0.00932275	0.694256	Car5b	carbonic anhydrase 5b, mitochondrial
118	10477264	17.7709	9.72309e-05	0.00932275	1.41153	Tm9sf4	transmembrane 9 superfamily protein member 4
119	10366546	-17.7452	9.80345e-05	0.00932275	0.0226742	Cpm	carboxypeptidase M
120	10592493	-17.7375	9.88381e-05	0.00932275	0.12797	4931429I11Rik	RIKEN cDNA 4931429I11 gene
121	10536429	-17.6853	9.96416e-05	0.00932275	0.386009	Tmem106b	transmembrane protein 106B
122	10450605	-17.6452	0.000100445	0.00932275	0.631445	Tubb5	tubulin, beta 5 class I
123	10494924	-17.605	0.000101249	0.00932275	0.573632	Trim33	tripartite motif-containing 33
124	10402316	17.5647	0.000102052	0.00932275	1.25496	NA	NA
125	10489246	17.5427	0.000102856	0.00932275	2.08348	Mafb	v-maf musculoaponeurotic fibrosarcoma oncogene family, protein B (avian)
126	10537441	17.5307	0.000103659	0.00932275	1.33347	Adck2	aarF domain containing kinase 2
127	10447490	-17.4475	0.000104463	0.00932275	0.513206	Pja2	praja 2, RING-H2 motif containing
128	10342532	-17.3502	0.000105267	0.00932275	0.397522	NA	NA
129	10435212	-17.2932	0.00010607	0.00932275	0.568927	Osbpl11	oxysterol binding protein-like 11
130	10418506	17.2454	0.000106874	0.00932275	2.89608	Stab1	stabilin 1
131	10489018	-17.229	0.000107677	0.00932275	0.486429	Rbm39	RNA binding motif protein 39
132	10341796	-17.2287	0.000108481	0.00932275	0.158105	NA	NA
133	10485466	-17.1867	0.000109284	0.00932275	0.570772	Cat	catalase
134	10563037	17.1531	0.000110088	0.00932275	1.57878	Scaf1	SR-related CTD-associated factor 1
135	10340414	-17.1461	0.000110891	0.00932275	0.560862	NA	NA
136	10607848	-17.1153	0.000112499	0.00932275	0.171893	Egfl6	EGF-like-domain, multiple 6
137	10407209	-17.0883	0.000113302	0.00932275	0.596888	Slc38a9	solute carrier family 38, member 9
138	10549108	17.0579	0.000114106	0.00932275	3.37308	Abcc9	ATP-binding cassette, sub-family C (CFTR/MRP), member 9
139	10549256	-17.0302	0.000114909	0.00932275	0.464376	Kras	v-Ki-ras2 Kirsten rat sarcoma viral oncogene homolog
140	10587655	-16.9507	0.000115713	0.00932275	0.235514	Zfp949	zinc finger protein 949
141	10357870	16.8725	0.000116516	0.00932275	2.5122	Prelp	proline arginine-rich end leucine-rich repeat
142	10452658	-16.8696	0.00011732	0.00932275	0.561648	Smchd1	SMC hinge domain containing 1
143	10344476	-16.8586	0.000118124	0.00932275	0.568903	NA	NA
144	10543067	-16.8303	0.000118927	0.00932275	0.472441	NA	NA
145	10361956	-16.8022	0.000119731	0.00932275	0.460733	Map7	microtubule-associated protein 7
146	10530692	16.7979	0.000120534	0.00932275	1.94813	Kdr	kinase insert domain protein receptor
147	10338346	-16.7969	0.000121338	0.00932275	0.34478	NA	NA
148	10341621	16.7804	0.000122141	0.00932275	5.48921	NA	NA
149	10343559	16.7374	0.000122945	0.00932275	1.59515	NA	NA
150	10464504	16.6853	0.000123748	0.00932275	2.12143	Lrp5	low density lipoprotein receptor-related protein 5
151	10404774	-16.5333	0.000124552	0.00932275	0.381601	Hivep1	human immunodeficiency virus type I enhancer binding protein 1
152	10542028	16.527	0.000125356	0.00932275	1.80162	Fgf23	fibroblast growth factor 23
153	10341956	-16.4989	0.000126159	0.00932275	0.58585	NA	NA
154	10356968	16.411	0.000126963	0.00932275	2.04225	Pam	peptidylglycine alpha-amidating monooxygenase
155	10466172	-16.3607	0.000127766	0.00932275	0.082848	Ms4a1	membrane-spanning 4-domains, subfamily A, member 1
156	10586174	-16.3474	0.00012857	0.00932275	0.360495	NA	NA
157	10588263	16.3463	0.000129373	0.00932275	2.01902	Slco2a1	solute carrier organic anion transporter family, member 2a1
158	10339702	-16.3311	0.000130177	0.00932275	0.589353	NA	NA
159	10545255	-16.211	0.000130981	0.00932275	0.374077	Rpia	ribose 5-phosphate isomerase A
160	10371662	16.1968	0.000131784	0.00932275	1.75513	Spic	Spi-C transcription factor (Spi-1/PU.1 related)
161	10432150	16.1633	0.000132588	0.00932275	1.18767	NA	NA
162	10342966	16.098	0.000133391	0.00932275	1.95055	NA	NA
163	10447799	-16.049	0.000134195	0.00932275	0.403656	Igf2r	insulin-like growth factor 2 receptor
164	10341787	16.0342	0.000134998	0.00932275	1.38463	NA	NA
165	10352092	-16.0033	0.000135802	0.00932275	0.419573	Zbtb18	zinc finger and BTB domain containing 18
166	10519488	-15.953	0.000136605	0.00932275	0.509971	NA	NA
167	10379543	-15.9471	0.000137409	0.00932275	0.431582	Tmem132e	transmembrane protein 132E
168	10445702	-15.9277	0.000138213	0.00932275	0.486574	NA	NA
169	10497390	-15.9147	0.000139016	0.00932275	0.507083	Armc1	armadillo repeat containing 1
170	10407159	-15.9107	0.00013982	0.00932275	0.348452	Ankrd55	ankyrin repeat domain 55
171	10517508	15.8821	0.000140623	0.00932275	5.16203	C1qb	complement component 1, q subcomponent, beta polypeptide
172	10340092	-15.7954	0.000141427	0.00932275	0.428141	NA	NA
173	10381809	15.7846	0.00014223	0.00932275	3.94129	Itgb3	integrin beta 3
174	10525352	-15.7691	0.000143034	0.00932275	0.487885	NA	NA
175	10474669	15.7626	0.000143837	0.00932275	1.64013	NA	NA
176	10409338	15.7286	0.000144641	0.00932275	1.72287	Nop16	NOP16 nucleolar protein
177	10563659	-15.6949	0.000145445	0.00932275	0.483141	Spty2d1	SPT2, Suppressor of Ty, domain containing 1 (S. cerevisiae)
178	10477644	-15.6842	0.000146248	0.00932275	0.44613	Trp53inp2	transformation related protein 53 inducible nuclear protein 2
179	10437443	-15.6182	0.000147052	0.00932275	0.48374	Cdip1	cell death inducing Trp53 target 1
180	10577070	-15.4748	0.000147855	0.00932275	0.570135	Tubgcp3	tubulin, gamma complex associated protein 3
181	10343973	-15.4446	0.000148659	0.00932275	0.383007	NA	NA
182	10341782	-15.4334	0.000149462	0.00932275	0.378579	NA	NA
183	10365302	-15.3996	0.000150266	0.00932275	0.580997	A230046K03Rik	RIKEN cDNA A230046K03 gene
184	10409322	-15.3902	0.00015107	0.00932275	0.409843	Thoc3	THO complex 3
185	10411751	-15.3845	0.000151873	0.00932275	0.448596	Slc30a5	solute carrier family 30 (zinc transporter), member 5
186	10339222	-15.3827	0.000152677	0.00932275	0.189413	NA	NA
187	10535780	15.3433	0.00015348	0.00932275	5.5799	Flt3	FMS-like tyrosine kinase 3
188	10491331	-15.329	0.000154284	0.00932275	0.512055	Pik3ca	phosphatidylinositol 3-kinase, catalytic, alpha polypeptide
189	10356878	-15.3247	0.000155087	0.00932275	0.246488	NA	NA
190	10397561	15.3079	0.000155891	0.00932275	1.18407	Adck1	aarF domain containing kinase 1
191	10406141	-15.3034	0.000156694	0.00932275	0.601409	Brd9	bromodomain containing 9
192	10338074	-15.2635	0.000157498	0.00932275	0.140725	NA	NA
193	10608710	-15.2393	0.000158302	0.00932275	0.102245	NA	NA
194	10608656	-15.1652	0.000159105	0.00932275	0.32378	NA	NA
195	10564736	-15.1638	0.000159909	0.00932275	0.588548	Polg	polymerase (DNA directed), gamma
196	10480628	-15.156	0.000160712	0.00932275	0.493239	NA	NA
197	10359677	-15.1499	0.000161516	0.00932275	0.601093	Blzf1	basic leucine zipper nuclear factor 1
198	10466190	15.1379	0.000162319	0.00932275	1.2802	Ms4a14	membrane-spanning 4-domains, subfamily A, member 14
199	10493484	15.1123	0.000163123	0.00932275	2.25523	Krtcap2	keratinocyte associated protein 2
200	10342515	-15.1004	0.000163927	0.00932275	0.333588	NA	NA
201	10576305	-15.068	0.00016473	0.00932275	0.739383	Tcf25	transcription factor 25 (basic helix-loop-helix)
202	10488830	14.9783	0.000165534	0.00932275	1.61144	Pigu	phosphatidylinositol glycan anchor biosynthesis, class U
203	10558769	14.9762	0.000166337	0.00932275	15.4058	Ifitm1	interferon induced transmembrane protein 1
204	10363173	14.9726	0.000167141	0.00932275	2.2622	Gja1	gap junction protein, alpha 1
205	10338884	-14.9543	0.000168748	0.00932275	0.13848	NA	NA
206	10447461	14.9407	0.000169551	0.00932275	6.34094	Ston1	stonin 1
207	10608638	-14.9107	0.000170355	0.00932275	0.240697	NA	NA
208	10501265	-14.8956	0.000171159	0.00932275	0.537167	Gnai3	guanine nucleotide binding protein (G protein), alpha inhibiting 3
209	10516221	14.8843	0.000171962	0.00932275	1.96535	D130007C19Rik	RIKEN cDNA D130007C19 gene
210	10338466	-14.872	0.000172766	0.00932275	0.62044	NA	NA
211	10338095	14.8602	0.000173569	0.00932275	1.75039	NA	NA
212	10342263	-14.8602	0.000174373	0.00932275	0.323114	NA	NA
213	10344299	14.8525	0.000175176	0.00932275	2.9789	NA	NA
214	10492815	14.8476	0.00017598	0.00932275	3.3175	Tmem154	transmembrane protein 154
215	10608640	-14.8144	0.000176784	0.00932275	0.672082	NA	NA
216	10350646	-14.768	0.000177587	0.00932275	0.221267	Edem3	ER degradation enhancer, mannosidase alpha-like 3
217	10405094	14.7441	0.000178391	0.00932275	1.24227	Iars	isoleucine-tRNA synthetase
218	10487588	14.7416	0.000179194	0.00932275	1.77874	Il1a	interleukin 1 alpha
219	10372807	14.7326	0.000179998	0.00932275	1.99582	Msrb3	methionine sulfoxide reductase B3
220	10420877	-14.7301	0.000180801	0.00932275	0.421166	Esco2	establishment of cohesion 1 homolog 2 (S. cerevisiae)
221	10369116	-14.6967	0.000181605	0.00932275	0.623018	Mcm9	minichromosome maintenance complex component 9
222	10372478	-14.6751	0.000182408	0.00932275	0.440688	Rab21	RAB21, member RAS oncogene family
223	10496919	-14.6619	0.000183212	0.00932275	0.484544	Usp33	ubiquitin specific peptidase 33
224	10439566	-14.6535	0.000184016	0.00932275	0.598182	Atp6v1a	ATPase, H+ transporting, lysosomal V1 subunit A
225	10561356	-14.6434	0.000184819	0.00932275	0.562941	Psmc4	proteasome (prosome, macropain) 26S subunit, ATPase, 4
226	10532865	-14.6314	0.000185623	0.00932275	0.529323	Git2	G protein-coupled receptor kinase-interactor 2
227	10449225	14.6258	0.000186426	0.00932275	1.56438	Decr2	2-4-dienoyl-Coenzyme A reductase 2, peroxisomal
228	10604859	14.6215	0.00018723	0.00932275	1.20808	NA	NA
229	10495270	-14.617	0.000188033	0.00932275	0.613028	Amigo1	adhesion molecule with Ig like domain 1
230	10343016	-14.607	0.000188837	0.00932275	0.315892	NA	NA
231	10475686	-14.5965	0.00018964	0.00932275	0.554326	Ap4e1	adaptor-related protein complex AP-4, epsilon 1
232	10566543	14.5877	0.000190444	0.00932275	1.23888	Dchs1	dachsous 1 (Drosophila)
233	10604643	14.5617	0.000191248	0.00932275	1.157	1700013H16Rik	RIKEN cDNA 1700013H16 gene
234	10459590	-14.5553	0.000192051	0.00932275	0.517029	Ptpn2	protein tyrosine phosphatase, non-receptor type 2
235	10503680	-14.544	0.000192855	0.00932275	0.741749	Map3k7	mitogen-activated protein kinase kinase kinase 7
236	10340168	-14.5377	0.000193658	0.00932275	0.161168	NA	NA
237	10557177	-14.526	0.000194462	0.00932275	0.31511	Prkcb	protein kinase C, beta
238	10591739	14.4677	0.000195265	0.00932275	2.30696	Acp5	acid phosphatase 5, tartrate resistant
239	10378240	14.4653	0.000196069	0.00932275	2.34253	P2rx1	purinergic receptor P2X, ligand-gated ion channel, 1
240	10464070	-14.448	0.000196873	0.00932275	0.525381	Vti1a	vesicle transport through interaction with t-SNAREs 1A
241	10390103	-14.4463	0.000197676	0.00932275	0.214499	Pdk2	pyruvate dehydrogenase kinase, isoenzyme 2
242	10354868	-14.4152	0.00019848	0.00932275	0.499883	Fam126b	family with sequence similarity 126, member B
243	10530310	14.3863	0.000199283	0.00932275	1.91884	Bend4	BEN domain containing 4
244	10509168	-14.3805	0.000200087	0.00932275	0.144508	E2f2	E2F transcription factor 2
245	10569771	14.3676	0.00020089	0.00932275	1.48169	Mcoln1	mucolipin 1
246	10359190	-14.3523	0.000201694	0.00932275	0.484576	Fam20b	family with sequence similarity 20, member B
247	10538706	-14.3333	0.000202497	0.00932275	0.178773	Mmrn1	multimerin 1
248	10475437	-14.2595	0.000203301	0.00932275	0.347249	Sord	sorbitol dehydrogenase
249	10554118	-14.2583	0.000204105	0.00932275	0.158218	Fam169b	family with sequence similarity 169, member B
250	10475293	-14.2484	0.000204908	0.00932275	0.592458	Tubgcp4	tubulin, gamma complex associated protein 4
251	10551526	14.2125	0.000205712	0.00932275	1.56913	NA	NA
252	10338850	-14.2063	0.000206515	0.00932275	0.2484	NA	NA
253	10517513	14.1982	0.000207319	0.00932275	4.57611	C1qc	complement component 1, q subcomponent, C chain
254	10485314	-14.1896	0.000208122	0.00932275	0.677269	Ttc17	tetratricopeptide repeat domain 17
255	10567022	-14.1804	0.000208926	0.00932275	0.324844	Btbd10	BTB (POZ) domain containing 10
256	10583179	-14.1342	0.00020973	0.00932275	0.589409	Pgr	progesterone receptor
257	10340291	-14.0868	0.000210533	0.00932275	0.294252	NA	NA
258	10603651	-14.0736	0.000211337	0.00932275	0.539588	1810030O07Rik	RIKEN cDNA 1810030O07 gene
259	10503709	-14.0015	0.00021214	0.00932275	0.0612758	D130062J21Rik	RIKEN cDNA D130062J21 gene
260	10397818	-13.9967	0.000212944	0.00932275	0.382023	Cpsf2	cleavage and polyadenylation specific factor 2
261	10388185	-13.9574	0.000213747	0.00932275	0.214761	Smtnl2	smoothelin-like 2
262	10366277	-13.9489	0.000214551	0.00932275	0.556833	E2f7	E2F transcription factor 7
263	10549532	-13.9439	0.000215354	0.00932275	0.173662	NA	NA
264	10372766	-13.9375	0.000216158	0.00932275	0.628087	Helb	helicase (DNA) B
265	10493103	-13.9251	0.000216962	0.00932275	0.699496	Isg20l2	interferon stimulated exonuclease gene 20-like 2
266	10564527	13.9159	0.000217765	0.00932275	1.66434	Nr2f2	nuclear receptor subfamily 2, group F, member 2
267	10562211	13.8896	0.000219372	0.00934824	1.83366	Fxyd1	FXYD domain-containing ion transport regulator 1
268	10379030	13.8806	0.000220176	0.00934824	1.56477	Fam222b	family with sequence similarity 222, member B
269	10510176	-13.8755	0.000220979	0.00934824	0.502993	NA	NA
270	10435226	-13.8721	0.000221783	0.00934824	0.604716	Snx4	sorting nexin 4
271	10382243	-13.8191	0.000222587	0.00934824	0.61399	Gna13	guanine nucleotide binding protein, alpha 13
272	10340943	-13.8066	0.00022339	0.00934824	0.143331	NA	NA
273	10362941	-13.7989	0.000224194	0.00934824	0.228886	Prep	prolyl endopeptidase
274	10494238	-13.7919	0.000224997	0.00934824	0.564053	Arnt	aryl hydrocarbon receptor nuclear translocator
275	10520982	-13.775	0.000225801	0.00934824	0.619466	Depdc5	DEP domain containing 5
276	10574632	-13.7699	0.000226604	0.00934824	0.640299	Cbfb	core binding factor beta
277	10342796	-13.7616	0.000227408	0.00934824	0.33249	NA	NA
278	10461558	13.7584	0.000228211	0.00934824	2.55659	Slc15a3	solute carrier family 15, member 3
279	10351703	-13.7153	0.000229819	0.00938033	0.670273	Copa	coatomer protein complex subunit alpha
280	10602166	-13.6673	0.000232229	0.00942992	0.435236	Nxt2	nuclear transport factor 2-like export factor 2
281	10516823	-13.6298	0.000233033	0.00942992	0.365726	Epb4.1	erythrocyte protein band 4.1
282	10449672	-13.6199	0.000233836	0.00942992	0.328724	Tmprss3	transmembrane protease, serine 3
283	10591263	-13.5985	0.00023464	0.00942992	0.348816	Fbxl12	F-box and leucine-rich repeat protein 12
284	10454057	13.5889	0.000235443	0.00942992	1.37435	NA	NA
285	10458843	13.5743	0.000236247	0.00942992	1.83487	Sema6a	sema domain, transmembrane domain (TM), and cytoplasmic domain, (semaphorin) 6A
286	10490773	-13.5712	0.000237051	0.00942992	0.515298	Hnrnph2	heterogeneous nuclear ribonucleoprotein H2
287	10354919	13.5659	0.000237854	0.00942992	1.15383	Gm33589	predicted gene, 33589
288	10519855	-13.5624	0.000238658	0.00942992	0.164263	Cacna2d1	calcium channel, voltage-dependent, alpha2/delta subunit 1
289	10492964	13.5528	0.000239461	0.00942992	2.55837	Cd5l	CD5 antigen-like
290	10341740	-13.5498	0.000240265	0.00942992	0.462207	NA	NA
291	10354816	-13.5392	0.000241068	0.00942992	0.468532	Clk1	CDC-like kinase 1
292	10555174	13.5295	0.000241872	0.00942992	2.80693	Lrrc32	leucine rich repeat containing 32
293	10523717	13.5217	0.000242676	0.00942992	17.5738	Spp1	secreted phosphoprotein 1
294	10347873	-13.4968	0.000243479	0.00942992	0.654415	Agfg1	ArfGAP with FG repeats 1
295	10556302	13.4934	0.000244283	0.00942992	2.69282	Ampd3	adenosine monophosphate deaminase 3
296	10343803	-13.4729	0.00024589	0.00945375	0.332785	NA	NA
297	10404941	-13.4719	0.000246693	0.00945375	0.240733	Kdm1b	lysine (K)-specific demethylase 1B
298	10391918	-13.4596	0.000247497	0.00945375	0.565599	Plekhm1	pleckstrin homology domain containing, family M (with RUN domain) member 1
299	10338987	-13.459	0.0002483	0.00945375	0.526926	NA	NA
300	10559676	-13.4589	0.000249104	0.00945375	0.698142	Ube2s	ubiquitin-conjugating enzyme E2S
301	10488655	-13.4588	0.000249908	0.00945375	0.373225	Bcl2l1	BCL2-like 1
302	10368144	-13.4439	0.000250711	0.00945375	0.276563	Tnfaip3	tumor necrosis factor, alpha-induced protein 3
303	10586064	-13.437	0.000252318	0.00946928	0.394231	Anp32a	acidic (leucine-rich) nuclear phosphoprotein 32 family, member A
304	10460376	-13.4129	0.000253122	0.00946928	0.606271	Ppp1ca	protein phosphatase 1, catalytic subunit, alpha isoform
305	10341792	-13.3756	0.000253925	0.00946928	0.42471	NA	NA
306	10342234	13.3662	0.000254729	0.00946928	3.55461	NA	NA
307	10398695	-13.3477	0.000255533	0.00946928	0.591281	Mark3	MAP/microtubule affinity-regulating kinase 3
308	10342303	-13.3424	0.000256336	0.00946928	0.600175	NA	NA
309	10453062	-13.34	0.00025714	0.00946928	0.397208	Atl2	atlastin GTPase 2
310	10411804	-13.3068	0.000257943	0.00946928	0.350173	Mast4	microtubule associated serine/threonine kinase family member 4
311	10582719	-13.2566	0.000258747	0.00946928	0.458583	Sipa1l2	signal-induced proliferation-associated 1 like 2
312	10366522	13.2563	0.00025955	0.00946928	1.26144	NA	NA
313	10419323	-13.2563	0.000260354	0.00946928	0.542779	Dlgap5	discs, large (Drosophila) homolog-associated protein 5
314	10498599	-13.251	0.000261157	0.00946928	0.280623	Ift80	intraflagellar transport 80
315	10402020	-13.2471	0.000261961	0.00946928	0.592142	Eml5	echinoderm microtubule associated protein like 5
316	10604630	-13.2297	0.000262765	0.00946928	0.322099	Mospd1	motile sperm domain containing 1
317	10568328	13.2089	0.000264372	0.00949513	2.88666	Vkorc1	vitamin K epoxide reductase complex, subunit 1
318	10342293	-13.2062	0.000265175	0.00949513	0.206015	NA	NA
319	10397346	-13.1784	0.000266782	0.00949513	0.513664	Fos	FBJ osteosarcoma oncogene
320	10458098	-13.1686	0.000267586	0.00949513	0.522986	Fam13b	family with sequence similarity 13, member B
321	10441494	13.1613	0.00026839	0.00949513	1.74093	NA	NA
322	10579373	13.1504	0.000269193	0.00949513	1.5184	Mast3	microtubule associated serine/threonine kinase 3
323	10344164	-13.1405	0.000269997	0.00949513	0.30553	NA	NA
324	10384152	-13.1383	0.0002708	0.00949513	0.513538	Purb	purine rich element binding protein B
325	10393844	-13.1347	0.000271604	0.00949513	0.620575	Alyref	Aly/REF export factor
326	10447602	-13.1204	0.000272407	0.00949513	0.458454	Ezr	ezrin
327	10572485	-13.1071	0.000273211	0.00949513	0.383251	Rab3a	RAB3A, member RAS oncogene family
328	10342395	-13.0617	0.000274014	0.00949513	0.244454	NA	NA
329	10354704	-13.0606	0.000274818	0.00949513	0.597416	Sf3b1	splicing factor 3b, subunit 1
330	10572800	-13.0472	0.000275622	0.00949513	0.390168	Klf2	Kruppel-like factor 2 (lung)
331	10343063	-13.026	0.000276425	0.00949513	0.470088	NA	NA
332	10344427	-13.0218	0.000277229	0.00949513	0.379135	NA	NA
333	10543213	-13.0111	0.000278032	0.00949513	0.547007	B630005N14Rik	RIKEN cDNA B630005N14 gene
334	10421186	-13.0103	0.000278836	0.00949513	0.27172	Gm10002	predicted gene 10002
335	10456423	-13.007	0.000279639	0.00949513	0.549053	Seh1l	SEH1-like (S. cerevisiae
336	10607933	-12.9967	0.000280443	0.00949513	0.566492	Hccs	holocytochrome c synthetase
337	10497931	-12.9801	0.000281246	0.00949513	0.700263	Cflar	CASP8 and FADD-like apoptosis regulator
338	10506301	12.973	0.00028205	0.00949513	3.31255	Lepr	leptin receptor
339	10390535	-12.9674	0.000282854	0.00949513	0.137227	Arl5c	ADP-ribosylation factor-like 5C
340	10446656	-12.951	0.000283657	0.00949513	0.516875	Lpin2	lipin 2
341	10574096	-12.9446	0.000284461	0.00949513	0.555426	Ap3s1	adaptor-related protein complex 3, sigma 1 subunit
342	10411235	12.944	0.000285264	0.00949513	2.22903	Iqgap2	IQ motif containing GTPase activating protein 2
343	10569017	12.9439	0.000286068	0.00949513	25.5332	Ifitm3	interferon induced transmembrane protein 3
344	10340436	-12.9411	0.000286871	0.00949513	0.377075	NA	NA
345	10602825	12.914	0.000288479	0.00949513	1.26184	NA	NA
346	10568651	-12.9036	0.000289282	0.00949513	0.646781	Dhx32	DEAH (Asp-Glu-Ala-His) box polypeptide 32
347	10359582	12.8912	0.000290086	0.00949513	1.83988	Fmo2	flavin containing monooxygenase 2
348	10458569	-12.8911	0.000290889	0.00949513	0.615881	Nr3c1	nuclear receptor subfamily 3, group C, member 1
349	10567412	-12.8894	0.000291693	0.00949513	0.467144	Eri2	exoribonuclease 2
350	10364728	-12.8726	0.000292496	0.00949513	0.723494	NA	NA
351	10341291	-12.8595	0.0002933	0.00949513	0.8235	NA	NA
352	10435543	-12.8513	0.000294103	0.00949513	0.71158	Golgb1	golgi autoantigen, golgin subfamily b, macrogolgin 1
353	10604597	12.8456	0.000294907	0.00949513	1.76493	NA	NA
354	10526882	-12.8405	0.000295711	0.00949513	0.331599	Dnaaf5	dynein, axonemal, assembly factor 5
355	10479154	12.8391	0.000296514	0.00949513	6.65897	Tubb1	tubulin, beta 1 class VI
356	10438621	-12.8372	0.000297318	0.00949513	0.459117	Tra2b	transformer 2 beta homolog (Drosophila)
357	10477642	12.8352	0.000298121	0.00949513	1.37915	Mir695	microRNA 695
358	10341857	-12.8258	0.000298925	0.00949513	0.263305	NA	NA
359	10387821	12.8133	0.000299728	0.00949513	4.33782	Alox12	arachidonate 12-lipoxygenase
360	10567303	-12.8066	0.000300532	0.00949513	0.659176	Coq7	demethyl-Q 7
361	10480057	-12.799	0.000301336	0.00949513	0.546637	Rbm17	RNA binding motif protein 17
362	10438753	12.7771	0.000302139	0.00949513	2.18553	P3h2	prolyl 3-hydroxylase 2
363	10451805	-12.7719	0.000302943	0.00949513	0.408507	Sgol1	shugoshin-like 1 (S. pombe)
364	10338783	-12.762	0.000303746	0.00949513	0.435632	NA	NA
365	10543872	-12.752	0.00030455	0.00949513	0.700274	3110062M04Rik	RIKEN cDNA 3110062M04 gene
366	10415791	-12.7519	0.000305353	0.00949513	0.651563	Rnaseh2b	ribonuclease H2, subunit B
367	10343941	-12.7289	0.000306157	0.00949513	0.299876	NA	NA
368	10359734	-12.7279	0.00030696	0.00949513	0.435559	Dcaf6	DDB1 and CUL4 associated factor 6
369	10529979	-12.7169	0.000307764	0.00949513	0.553428	Ppargc1a	peroxisome proliferative activated receptor, gamma, coactivator 1 alpha
370	10372114	12.7137	0.000308568	0.00949513	1.2772	NA	NA
371	10425161	12.7127	0.000309371	0.00949513	2.09835	Lgals1	lectin, galactose binding, soluble 1
372	10549530	-12.7079	0.000310175	0.00949513	0.654968	NA	NA
373	10374450	-12.669	0.000311782	0.00951775	0.337896	NA	NA
374	10388010	12.649	0.000312585	0.00951775	1.85052	C1qbp	complement component 1, q subcomponent binding protein
375	10371230	-12.6406	0.000314193	0.00952141	0.66106	Gna11	guanine nucleotide binding protein, alpha 11
376	10474984	-12.6167	0.000314996	0.00952141	0.443337	Nusap1	nucleolar and spindle associated protein 1
377	10537911	-12.606	0.0003158	0.00952141	0.708662	Zfp398	zinc finger protein 398
378	10427704	-12.6045	0.000316603	0.00952141	0.330408	Dnajc21	DnaJ (Hsp40) homolog, subfamily C, member 21
379	10498117	12.5989	0.000317407	0.00952141	1.26228	NA	NA
380	10340590	-12.587	0.00031821	0.00952141	0.409405	NA	NA
381	10596815	-12.5856	0.000319014	0.00952141	0.800867	Rnf123	ring finger protein 123
382	10390640	-12.5841	0.000319817	0.00952141	0.0292868	Ikzf3	IKAROS family zinc finger 3
383	10341326	-12.5821	0.000320621	0.00952141	0.511745	NA	NA
384	10445898	-12.5735	0.000321425	0.00952141	0.766361	Rab5a	RAB5A, member RAS oncogene family
385	10345909	12.5532	0.000322228	0.00952141	1.2663	NA	NA
386	10514466	-12.5523	0.000323032	0.00952141	0.14663	Jun	jun proto-oncogene
387	10463951	-12.542	0.000323835	0.00952141	0.418384	Smc3	structural maintenance of chromosomes 3
388	10517517	12.5372	0.000324639	0.00952141	3.30658	C1qa	complement component 1, q subcomponent, alpha polypeptide
389	10507347	-12.5332	0.000325442	0.00952141	0.562024	Tesk2	testis-specific kinase 2
390	10522134	-12.4866	0.000326246	0.00952141	0.52589	Lias	lipoic acid synthetase
391	10354897	-12.4733	0.000327049	0.00952141	0.412685	Trak2	trafficking protein, kinesin binding 2
392	10392943	-12.471	0.000327853	0.00952141	0.487799	Hn1	hematological and neurological expressed sequence 1
393	10343434	-12.466	0.000328657	0.00952141	0.333087	NA	NA
394	10534718	12.452	0.00032946	0.00952141	1.97155	Trip6	thyroid hormone receptor interactor 6
395	10360053	-12.4372	0.000330264	0.00952141	0.380557	Pcp4l1	Purkinje cell protein 4-like 1
396	10338730	-12.4325	0.000331871	0.00953109	0.452641	NA	NA
397	10416411	12.4259	0.000332674	0.00953109	1.53582	Esd	esterase D/formylglutathione hydrolase
398	10502745	12.4187	0.000333478	0.00953109	1.9805	NA	NA
399	10531286	-12.4085	0.000334282	0.00953109	0.756789	Vdac2	voltage-dependent anion channel 2
400	10445627	12.4014	0.000335085	0.00953109	1.4161	2310039H08Rik	RIKEN cDNA 2310039H08 gene
401	10517081	12.3995	0.000335889	0.00953109	1.90313	Gm13213	predicted gene 13213
402	10370242	-12.387	0.000336692	0.00953109	0.525438	Pcbp3	poly(rC) binding protein 3
403	10434384	-12.3849	0.000337496	0.00953109	0.542826	Ap2m1	adaptor-related protein complex 2, mu 1 subunit
404	10575213	12.3841	0.000338299	0.00953109	2.37765	Zfhx3	zinc finger homeobox 3
405	10598586	-12.3725	0.000339103	0.00953109	0.316911	Xk	Kell blood group precursor (McLeod phenotype) homolog
406	10565968	-12.3646	0.000339906	0.00953109	0.396808	Atg16l2	autophagy related 16-like 2 (S. cerevisiae)
407	10468213	12.3622	0.00034071	0.00953109	1.51686	NA	NA
408	10538408	-12.3517	0.000341514	0.00953109	0.340898	Mturn	maturin, neural progenitor differentiation regulator homolog (Xenopus)
409	10487945	-12.3439	0.000342317	0.00953109	0.264377	Gpcpd1	glycerophosphocholine phosphodiesterase GDE1 homolog (S. cerevisiae)
410	10468533	-12.3286	0.000343924	0.00953203	0.0899176	Gpam	glycerol-3-phosphate acyltransferase, mitochondrial
411	10594774	-12.3013	0.000344728	0.00953203	0.486184	Ccnb2	cyclin B2
412	10555293	12.2984	0.000345531	0.00953203	1.55495	Lipt2	lipoyl(octanoyl) transferase 2 (putative)
413	10557644	12.2889	0.000346335	0.00953203	2.02577	Fbrs	fibrosin
414	10479112	-12.2834	0.000347139	0.00953203	0.780064	Gnas	GNAS (guanine nucleotide binding protein, alpha stimulating) complex locus
415	10342359	-12.2803	0.000347942	0.00953203	0.430676	NA	NA
416	10479775	-12.2729	0.000348746	0.00953203	0.563943	Hspa14	heat shock protein 14
417	10379740	-12.2661	0.000349549	0.00953203	0.617114	Heatr6	HEAT repeat containing 6
418	10391811	-12.2603	0.000350353	0.00953203	0.524218	Kif18b	kinesin family member 18B
419	10512111	-12.2597	0.000351156	0.00953203	0.498057	Smu1	smu-1 suppressor of mec-8 and unc-52 homolog (C. elegans)
420	10340460	-12.2521	0.00035196	0.00953203	0.528345	NA	NA
421	10340742	12.2456	0.000352763	0.00953203	1.79831	NA	NA
422	10394699	-12.2416	0.000353567	0.00953203	0.448253	Rock2	Rho-associated coiled-coil containing protein kinase 2
423	10339431	-12.2304	0.000354371	0.00953203	0.70452	NA	NA
424	10471154	12.2294	0.000355174	0.00953203	3.72198	NA	NA
425	10465651	-12.2166	0.000355978	0.00953203	0.692542	Mark2	MAP/microtubule affinity-regulating kinase 2
426	10431856	-12.2159	0.000356781	0.00953203	0.501507	Scaf11	SR-related CTD-associated factor 11
427	10590343	-12.214	0.000357585	0.00953203	0.524696	Trak1	trafficking protein, kinesin binding 1
428	10497490	12.177	0.000358388	0.00953203	1.1715	Naaladl2	N-acetylated alpha-linked acidic dipeptidase-like 2
429	10388669	12.1758	0.000359192	0.00953203	1.73015	Trp53i13	transformation related protein 53 inducible protein 13
430	10404069	-12.1702	0.000359996	0.00953203	0.441289	Hist1h1a	histone cluster 1, H1a
431	10439991	-12.1659	0.000360799	0.00953203	0.509759	Tfg	Trk-fused gene
432	10601659	12.1608	0.000361603	0.00953203	1.59134	Srpx2	sushi-repeat-containing protein, X-linked 2
433	10452496	-12.1487	0.00036321	0.00953203	0.58882	Ralbp1	ralA binding protein 1
434	10412376	12.1485	0.000364013	0.00953203	1.74748	Gm17509	predicted gene, 17509
435	10583142	12.1463	0.000364817	0.00953203	1.24343	NA	NA
436	10450501	12.1283	0.00036562	0.00953203	4.05617	Tnf	tumor necrosis factor
437	10498155	12.1214	0.000366424	0.00953203	1.52037	NA	NA
438	10408087	-12.1203	0.000368031	0.00953203	0.871329	NA	NA
439	10403959	-12.1203	0.000368031	0.00953203	0.871329	NA	NA
440	10486172	-12.1118	0.000368835	0.00953203	0.815274	Rmdn3	regulator of microtubule dynamics 3
441	10562523	-12.1011	0.000369638	0.00953203	0.255278	Zfp507	zinc finger protein 507
442	10365242	-12.0995	0.000370442	0.00953203	0.342779	Hcfc2	host cell factor C2
443	10517457	12.0874	0.000371245	0.00953203	1.893	NA	NA
444	10544855	12.0837	0.000372049	0.00953203	1.25794	NA	NA
445	10339022	-12.0819	0.000372852	0.00953203	0.341565	NA	NA
446	10361133	12.0653	0.000373656	0.00953203	2.61154	NA	NA
447	10388718	-12.0629	0.00037446	0.00953203	0.628601	Pipox	pipecolic acid oxidase
448	10477994	-12.0382	0.000375263	0.00953203	0.752129	Ctnnbl1	catenin, beta like 1
449	10359624	12.0375	0.000376067	0.00953203	1.92923	Prrx1	paired related homeobox 1
450	10378154	-12.0359	0.00037687	0.00953203	0.635188	Zzef1	zinc finger, ZZ-type with EF hand domain 1
451	10542636	-12.0333	0.000377674	0.00953203	0.55911	Pyroxd1	pyridine nucleotide-disulphide oxidoreductase domain 1
452	10384020	-12.0317	0.000378477	0.00953203	0.07958	Polm	polymerase (DNA directed), mu
453	10338424	12.0255	0.000379281	0.00953203	1.62795	NA	NA
454	10373325	12.0219	0.000380085	0.00953203	2.25756	Gpr182	G protein-coupled receptor 182
455	10570131	-12.019	0.000380888	0.00953203	0.706194	Ing1	inhibitor of growth family, member 1
456	10338994	-12.0095	0.000381692	0.00953203	0.597961	NA	NA
457	10488697	11.9845	0.000383299	0.00954517	1.62294	Plagl2	pleiomorphic adenoma gene-like 2
458	10340799	-11.9821	0.000384102	0.00954517	0.330189	NA	NA
459	10356084	-11.9773	0.000384906	0.00954517	0.401209	Irs1	insulin receptor substrate 1
460	10454229	-11.9766	0.000385709	0.00954517	0.558963	4930426D05Rik	RIKEN cDNA 4930426D05 gene
461	10338910	-11.9631	0.000386513	0.00954517	0.38932	NA	NA
462	10454097	11.9565	0.000387317	0.00954517	1.95895	NA	NA
463	10565083	11.9543	0.00038812	0.00954517	1.65307	NA	NA
464	10484361	11.9514	0.000388924	0.00954517	1.18567	Zswim2	zinc finger SWIM-type containing 2
465	10413047	11.9188	0.000391334	0.00956181	2.10609	Plau	plasminogen activator, urokinase
466	10422280	11.9068	0.000392138	0.00956181	1.5318	Abcc4	ATP-binding cassette, sub-family C (CFTR/MRP), member 4
467	10478022	-11.9054	0.000392942	0.00956181	0.74399	Rprd1b	regulation of nuclear pre-mRNA domain containing 1B
468	10479749	11.9008	0.000393745	0.00956181	2.33333	Rpp38	ribonuclease P/MRP 38 subunit
469	10338230	-11.8989	0.000394549	0.00956181	0.243629	NA	NA
470	10451225	-11.8953	0.000396156	0.00956181	0.36398	Polh	polymerase (DNA directed), eta (RAD 30 related)
471	10563390	-11.8394	0.000396959	0.00956181	0.578552	Cyth2	cytohesin 2
472	10602599	-11.8294	0.000397763	0.00956181	0.549898	Smc1a	structural maintenance of chromosomes 1A
473	10389561	-11.8106	0.000398566	0.00956181	0.539536	Dhx40	DEAH (Asp-Glu-Ala-His) box polypeptide 40
474	10342411	-11.8086	0.00039937	0.00956181	0.323495	NA	NA
475	10403980	-11.7921	0.000400174	0.00956181	0.913386	NA	NA
476	10571266	-11.79	0.000400977	0.00956181	0.657705	Ppp2cb	protein phosphatase 2 (formerly 2A), catalytic subunit, beta isoform
477	10509584	11.7761	0.000401781	0.00956181	1.17472	Pla2g2a	phospholipase A2, group IIA (platelets, synovial fluid)
478	10608665	-11.7718	0.000402584	0.00956181	0.487624	NA	NA
479	10340528	-11.7686	0.000403388	0.00956181	0.252002	NA	NA
480	10463404	-11.765	0.000404191	0.00956181	0.497622	Fam178a	family with sequence similarity 178, member A
481	10583021	11.7642	0.000404995	0.00956181	1.3307	Pdgfd	platelet-derived growth factor, D polypeptide
482	10344194	11.7394	0.000405798	0.00956181	2.53574	NA	NA
483	10382888	11.7367	0.000406602	0.00956181	1.58608	NA	NA
484	10385665	-11.7319	0.000407406	0.00956181	0.413942	Zfp354b	zinc finger protein 354B
485	10374476	11.728	0.000408209	0.00956181	1.63331	NA	NA
486	10482687	-11.7167	0.000409013	0.00956181	0.313302	Arl5a	ADP-ribosylation factor-like 5A
487	10603289	11.7091	0.000409816	0.00956181	1.41727	Clcn5	chloride channel 5
488	10339120	-11.7079	0.00041062	0.00956181	0.357827	NA	NA
489	10542395	-11.7017	0.000411423	0.00956181	0.416369	Atf7ip	activating transcription factor 7 interacting protein
490	10343019	-11.7013	0.000412227	0.00956181	0.371402	NA	NA
491	10537375	-11.6996	0.000413031	0.00956181	0.619514	Ubn2	ubinuclein 2
492	10556764	-11.6921	0.000413834	0.00956181	0.499142	NA	NA
493	10541067	-11.6688	0.000414638	0.00956181	0.647292	NA	NA
494	10340114	-11.6655	0.000415441	0.00956181	0.185047	NA	NA
495	10553354	-11.6631	0.000416245	0.00956181	0.40188	Nav2	neuron navigator 2
496	10343391	-11.66	0.000417048	0.00956181	0.445944	NA	NA
497	10338370	-11.6582	0.000417852	0.00956181	0.47211	NA	NA
498	10453918	-11.6421	0.000418655	0.00956181	0.635006	3110002H16Rik	RIKEN cDNA 3110002H16 gene
499	10489891	11.6015	0.000419459	0.00956181	2.64975	B4galt5	UDP-Gal:betaGlcNAc beta 1,4-galactosyltransferase, polypeptide 5
500	10401007	-11.5962	0.000420263	0.00956181	0.474222	Ppp2r5e	protein phosphatase 2, regulatory subunit B', epsilon
501	10405400	-11.5892	0.000421066	0.00956181	0.510686	Nsd1	nuclear receptor-binding SET-domain protein 1
502	10514366	11.5801	0.00042187	0.00956181	1.27804	NA	NA
503	10583402	-11.578	0.000422673	0.00956181	0.358609	Zfp317	zinc finger protein 317
504	10471608	-11.5775	0.000423477	0.00956181	0.537298	Cntrl	centriolin
505	10489343	11.5751	0.00042428	0.00956181	2.22158	Hacd1	3-hydroxyacyl-CoA dehydratase 1
506	10461257	-11.5632	0.000425084	0.00956181	0.706432	Ubxn1	UBX domain protein 1
507	10338489	-11.5631	0.000425888	0.00956181	0.419207	NA	NA
508	10381697	-11.5616	0.000426691	0.00956181	0.553559	Hexim1	hexamethylene bis-acetamide inducible 1
509	10343808	-11.5593	0.000427495	0.00956181	0.446591	NA	NA
510	10494262	11.5569	0.000428298	0.00956181	14.5174	Ctsk	cathepsin K
511	10343637	-11.5213	0.000429102	0.00956181	0.24325	NA	NA
512	10339816	11.5129	0.000429905	0.00956181	1.86042	NA	NA
513	10361186	-11.4931	0.000431512	0.00957719	0.259981	Sertad4	SERTA domain containing 4
514	10573461	11.4931	0.000432316	0.00957719	2.94698	Dnase2a	deoxyribonuclease II alpha
515	10348829	11.4906	0.00043312	0.00957719	1.32594	Farp2	FERM, RhoGEF and pleckstrin domain protein 2
516	10411126	-11.4729	0.000434727	0.00958484	0.578579	Jmy	junction-mediating and regulatory protein
517	10601760	-11.472	0.00043553	0.00958484	0.5954	Hnrnph2	heterogeneous nuclear ribonucleoprotein H2
518	10367746	11.4711	0.000436334	0.00958484	1.44137	Sash1	SAM and SH3 domain containing 1
519	10414271	11.466	0.000437137	0.00958484	1.28072	Ptger2	prostaglandin E receptor 2 (subtype EP2)
520	10359890	-11.4507	0.000437941	0.00958484	0.375064	Nuf2	NUF2, NDC80 kinetochore complex component, homolog (S. cerevisiae)
521	10378697	-11.4487	0.000438745	0.00958484	0.37145	Myo1c	myosin IC
522	10364373	11.4474	0.000439548	0.00958484	2.29964	Lsm7	LSM7 homolog, U6 small nuclear RNA associated (S. cerevisiae)
523	10368229	-11.4444	0.000440352	0.00958484	0.516077	Tbpl1	TATA box binding protein-like 1
524	10474112	-11.4331	0.000441155	0.00958484	0.343276	Traf6	TNF receptor-associated factor 6
525	10503283	-11.4284	0.000441959	0.00958484	0.609305	1110037F02Rik	RIKEN cDNA 1110037F02 gene
526	10483679	-11.4278	0.000442762	0.00958484	0.307149	Gpr155	G protein-coupled receptor 155
527	10441952	-11.4245	0.000443566	0.00958484	0.488544	NA	NA
528	10544596	11.4101	0.000445173	0.00959545	10.1107	Tmem176b	transmembrane protein 176B
529	10350044	11.4002	0.000445977	0.00959545	1.25155	NA	NA
530	10515080	11.3923	0.00044678	0.00959545	1.19124	4930522H14Rik	RIKEN cDNA 4930522H14 gene
531	10483081	11.3862	0.000447584	0.00959545	1.44628	Fap	fibroblast activation protein
532	10492888	11.3774	0.000448387	0.00959545	1.5975	NA	NA
533	10406953	-11.3644	0.000449191	0.00959545	0.605707	Trim23	tripartite motif-containing 23
534	10456995	-11.3462	0.000449994	0.00959545	0.871713	Txnl4a	thioredoxin-like 4A
535	10342772	-11.3462	0.000450798	0.00959545	0.327333	NA	NA
536	10409799	-11.3317	0.000452405	0.00960078	0.411674	Isca1	iron-sulfur cluster assembly 1 homolog (S. cerevisiae)
537	10584883	-11.3264	0.000453209	0.00960078	0.682465	Fxyd6	FXYD domain-containing ion transport regulator 6
538	10428004	-11.3083	0.000454012	0.00960078	0.247207	Ankrd33b	ankyrin repeat domain 33B
539	10468253	-11.2944	0.000454816	0.00960078	0.383679	Nt5c2	5'-nucleotidase, cytosolic II
540	10419296	-11.2888	0.000455619	0.00960078	0.659142	Wdhd1	WD repeat and HMG-box DNA binding protein 1
541	10607694	-11.2887	0.000456423	0.00960078	0.484389	Syap1	synapse associated protein 1
542	10589982	-11.2721	0.000457226	0.00960078	0.537646	Azi2	5-azacytidine induced gene 2
543	10539177	-11.2702	0.00045803	0.00960078	0.657369	NA	NA
544	10594800	-11.2648	0.000458834	0.00960078	0.258358	Fam63b	family with sequence similarity 63, member B
545	10494832	-11.2561	0.000459637	0.00960078	0.475871	Sike1	suppressor of IKBKE 1
546	10528257	-11.2451	0.000460441	0.00960078	0.510956	Rsbn1l	round spermatid basic protein 1-like
547	10585586	-11.2382	0.000461244	0.00960078	0.702086	Ube2s	ubiquitin-conjugating enzyme E2S
548	10371811	-11.2344	0.000462048	0.00960078	0.533557	Scyl2	SCY1-like 2 (S. cerevisiae)
549	10363541	11.2236	0.000462851	0.00960078	3.8363	NA	NA
550	10507726	11.2045	0.000464458	0.00961407	1.386	Cited4	Cbp/p300-interacting transactivator, with Glu/Asp-rich carboxy-terminal domain, 4
551	10605766	-11.1861	0.000465262	0.00961407	0.714384	Maged1	melanoma antigen, family D, 1
552	10350247	-11.185	0.000466066	0.00961407	0.573049	Kif21b	kinesin family member 21B
553	10340094	-11.1743	0.000466869	0.00961407	0.544067	NA	NA
554	10343099	-11.1715	0.000468476	0.00962378	0.345158	NA	NA
555	10384349	-11.17	0.00046928	0.00962378	0.53616	Polr2c	polymerase (RNA) II (DNA directed) polypeptide C
556	10338810	-11.1573	0.000470083	0.00962378	0.217641	NA	NA
557	10341148	-11.1545	0.000470887	0.00962378	0.3593	NA	NA
558	10431612	-11.1464	0.000471691	0.00962378	0.447768	Rabl2	RAB, member RAS oncogene family-like 2
559	10505090	11.1183	0.000472494	0.00962378	1.28896	NA	NA
560	10599377	-11.1073	0.000473298	0.00962378	0.488177	Stag2	stromal antigen 2
561	10343219	-11.102	0.000474101	0.00962378	0.52929	NA	NA
562	10341385	-11.0962	0.000475708	0.00963922	0.544687	NA	NA
563	10529817	11.089	0.000477315	0.00965017	1.38796	NA	NA
564	10528929	-11.0882	0.000478119	0.00965017	0.634822	Hadha	hydroxyacyl-Coenzyme A dehydrogenase/3-ketoacyl-Coenzyme A thiolase/enoyl-Coenzyme A hydratase (trifunctional protein), alpha subunit
565	10339419	-11.0857	0.000478923	0.00965017	0.545798	NA	NA
566	10569014	11.0829	0.000479726	0.00965017	6.85943	Ifitm2	interferon induced transmembrane protein 2
567	10368782	-11.0812	0.00048053	0.00965017	0.460744	Fig4	FIG4 homolog (S. cerevisiae)
568	10524314	-11.0783	0.000481333	0.00965017	0.66548	Pitpnb	phosphatidylinositol transfer protein, beta
569	10339252	-11.0453	0.00048294	0.00966537	0.167078	NA	NA
570	10342945	-11.038	0.000484548	0.00967229	0.461705	NA	NA
571	10551496	-11.0154	0.000485351	0.00967229	0.661453	Paf1	Paf1, RNA polymerase II associated factor, homolog (S. cerevisiae)
572	10423548	10.9966	0.000486155	0.00967229	1.19799	Sdc2	syndecan 2
573	10448424	-10.9961	0.000486958	0.00967229	0.540875	Pdpk1	3-phosphoinositide dependent protein kinase 1
574	10557233	-10.9871	0.000487762	0.00967229	0.662919	Tnrc6a	trinucleotide repeat containing 6a
575	10513878	10.9847	0.000488565	0.00967229	1.95101	Rps18	ribosomal protein S18
576	10499138	-10.9814	0.000489369	0.00967229	0.511547	Dclk2	doublecortin-like kinase 2
577	10434467	-10.9809	0.000490172	0.00967229	0.585388	Psmd2	proteasome (prosome, macropain) 26S subunit, non-ATPase, 2
578	10484920	10.9805	0.000490976	0.00967229	1.61654	Ptpmt1	protein tyrosine phosphatase, mitochondrial 1
579	10451495	-10.9768	0.00049178	0.00967229	0.635364	Ubr2	ubiquitin protein ligase E3 component n-recognin 2
580	10475113	-10.9668	0.000493387	0.00968365	0.726504	NA	NA
581	10352267	-10.9643	0.00049419	0.00968365	0.635421	Lin9	lin-9 homolog (C. elegans)
582	10485198	10.9501	0.000494994	0.00968365	1.37991	Tspan18	tetraspanin 18
583	10598073	10.9449	0.000495797	0.00968365	8.43902	NA	NA
584	10375578	10.9207	0.000497404	0.00968365	1.94461	Flt4	FMS-like tyrosine kinase 4
585	10457225	10.9175	0.000498208	0.00968365	2.11223	Map3k8	mitogen-activated protein kinase kinase kinase 8
586	10344396	-10.8986	0.000499012	0.00968365	0.358213	NA	NA
587	10340060	-10.8957	0.000499815	0.00968365	0.251049	NA	NA
588	10545974	10.8849	0.000500619	0.00968365	2.23453	Antxr1	anthrax toxin receptor 1
589	10375926	-10.8797	0.000501422	0.00968365	0.646562	Ppp2ca	protein phosphatase 2 (formerly 2A), catalytic subunit, alpha isoform
590	10568150	-10.8783	0.000502226	0.00968365	0.427147	Kif22	kinesin family member 22
591	10534324	10.8777	0.000503029	0.00968365	2.56029	Limk1	LIM-domain containing, protein kinase
592	10342004	-10.8775	0.000503833	0.00968365	0.541552	NA	NA
593	10438690	-10.8633	0.000504637	0.00968365	0.264205	Rfc4	replication factor C (activator 1) 4
594	10364824	-10.859	0.00050544	0.00968365	0.530375	Csnk1g2	casein kinase 1, gamma 2
595	10561907	10.8567	0.000506244	0.00968365	1.52391	Sdhaf1	succinate dehydrogenase complex assembly factor 1
596	10576010	-10.856	0.000507047	0.00968365	0.368643	Gse1	genetic suppressor element 1
597	10341389	-10.8501	0.000507851	0.00968365	0.61292	NA	NA
598	10396511	-10.849	0.000508654	0.00968365	0.675303	Syne2	spectrin repeat containing, nuclear envelope 2
599	10455542	-10.8387	0.000509458	0.00968365	0.590097	Ap3s1	adaptor-related protein complex 3, sigma 1 subunit
600	10357917	-10.8312	0.000510261	0.00968365	0.686403	Tmem183a	transmembrane protein 183A
601	10391649	-10.8301	0.000511065	0.00968365	0.156197	Slc4a1	solute carrier family 4 (anion exchanger), member 1
602	10463632	10.8196	0.000513476	0.00969135	5.663	Tmem180	transmembrane protein 180
603	10596533	10.8178	0.000514279	0.00969135	1.65717	Tex264	testis expressed gene 264
604	10362581	-10.8132	0.000515083	0.00969135	0.6662	Tube1	epsilon-tubulin 1
605	10528476	-10.8122	0.000515886	0.00969135	0.82327	NA	NA
606	10456378	-10.8079	0.00051669	0.00969135	0.510339	Chmp1b	charged multivesicular body protein 1B
607	10368935	-10.8062	0.000517494	0.00969135	0.541731	Qrsl1	glutaminyl-tRNA synthase (glutamine-hydrolyzing)-like 1
608	10578619	-10.7904	0.000518297	0.00969135	0.253327	Cdkn2aip	CDKN2A interacting protein
609	10547056	10.7852	0.000519101	0.00969135	1.72081	Tmem40	transmembrane protein 40
610	10375751	10.7805	0.000519904	0.00969135	1.48492	NA	NA
611	10436727	10.7714	0.000520708	0.00969135	1.12851	Map3k7cl	Map3k7 C-terminal like
612	10341511	-10.7671	0.000521511	0.00969135	0.436526	NA	NA
613	10352166	-10.7619	0.000522315	0.00969135	0.527468	Cnst	consortin, connexin sorting protein
614	10500876	-10.7562	0.000523118	0.00969135	0.392734	Lrig2	leucine-rich repeats and immunoglobulin-like domains 2
615	10523312	10.7499	0.000523922	0.00969135	1.34849	NA	NA
616	10549504	-10.7453	0.000524726	0.00969135	0.258809	Dennd5b	DENN/MADD domain containing 5B
617	10340709	-10.7411	0.000525529	0.00969135	0.347266	NA	NA
618	10456984	-10.7385	0.000528743	0.00969135	0.534608	NA	NA
619	10456982	-10.7385	0.000528743	0.00969135	0.534608	NA	NA
620	10456980	-10.7385	0.000528743	0.00969135	0.534608	NA	NA
621	10456978	-10.7385	0.000528743	0.00969135	0.534608	NA	NA
622	10440534	10.7301	0.000529547	0.00969135	3.65908	Adamts5	a disintegrin-like and metallopeptidase (reprolysin type) with thrombospondin type 1 motif, 5 (aggrecanase-2)
623	10437712	-10.7192	0.000531154	0.00969135	0.484142	Zc3h7a	zinc finger CCCH type containing 7 A
624	10564117	10.7181	0.000532761	0.00969135	1.14606	NA	NA
625	10564109	10.7181	0.000532761	0.00969135	1.14606	NA	NA
626	10590799	-10.7095	0.000533565	0.00969135	0.563238	C330006D17Rik	RIKEN cDNA C330006D17 gene
627	10578690	-10.7075	0.000534368	0.00969135	0.35545	Neil3	nei like 3 (E. coli)
628	10476614	10.701	0.000535172	0.00969135	1.19401	NA	NA
629	10445268	10.6983	0.000535975	0.00969135	3.40648	Gpr116	G protein-coupled receptor 116
630	10604248	-10.6963	0.000536779	0.00969135	0.541524	Thoc2	THO complex 2
631	10458033	-10.6887	0.000538386	0.00969135	0.457102	Stard4	StAR-related lipid transfer (START) domain containing 4
632	10342369	-10.6814	0.00053919	0.00969135	0.389619	NA	NA
633	10583034	-10.6751	0.000539993	0.00969135	0.462246	Dcun1d5	DCN1, defective in cullin neddylation 1, domain containing 5 (S. cerevisiae)
634	10435676	-10.669	0.000540797	0.00969135	0.619599	Gsk3b	glycogen synthase kinase 3 beta
635	10476441	10.658	0.0005416	0.00969135	1.26875	NA	NA
636	10591735	-10.6466	0.000542404	0.00969135	0.379905	Elof1	elongation factor 1 homolog (ELF1, S. cerevisiae)
637	10474700	10.6457	0.000543207	0.00969135	11.2174	Thbs1	thrombospondin 1
638	10357454	-10.6403	0.000544011	0.00969135	0.624488	Dars	aspartyl-tRNA synthetase
639	10571975	10.6365	0.000544815	0.00969135	2.22039	NA	NA
640	10473847	10.6331	0.000545618	0.00969135	1.85614	Acp2	acid phosphatase 2, lysosomal
641	10581495	10.6328	0.000546422	0.00969135	1.77688	NA	NA
642	10339036	-10.6321	0.000547225	0.00969135	0.357776	NA	NA
643	10587546	10.632	0.000548029	0.00969135	1.29709	NA	NA
644	10460603	10.6272	0.000548832	0.00969135	1.63679	Efemp2	epidermal growth factor-containing fibulin-like extracellular matrix protein 2
645	10531497	10.6246	0.000549636	0.00969135	1.29219	NA	NA
646	10342294	-10.6222	0.000551243	0.00969135	0.324483	NA	NA
647	10565570	-10.6211	0.000552047	0.00969135	0.399763	Ddias	DNA damage-induced apoptosis suppressor
648	10344466	10.6183	0.00055285	0.00969135	3.42477	NA	NA
649	10453049	-10.6124	0.000553654	0.00969135	0.125625	Cdc42ep3	CDC42 effector protein (Rho GTPase binding) 3
650	10341480	-10.6097	0.000554457	0.00969135	0.223708	NA	NA
651	10450272	10.6058	0.000555261	0.00969135	1.29265	Cyp21a1	cytochrome P450, family 21, subfamily a, polypeptide 1
652	10375002	-10.6049	0.000556064	0.00969135	0.536229	Cpeb4	cytoplasmic polyadenylation element binding protein 4
653	10387791	10.6039	0.000556868	0.00969135	1.59447	Slc16a13	solute carrier family 16 (monocarboxylic acid transporters), member 13
654	10494583	-10.5989	0.000557672	0.00969135	0.666716	Sec22b	SEC22 vesicle trafficking protein homolog B (S. cerevisiae)
655	10526113	-10.5984	0.000558475	0.00969135	0.501303	Crcp	calcitonin gene-related peptide-receptor component protein
656	10352501	10.5842	0.000559279	0.00969135	1.23903	Mir215	microRNA 215
657	10341304	-10.5802	0.000560082	0.00969135	0.227117	NA	NA
658	10550877	10.5782	0.000560886	0.00969135	2.06991	Kcnn4	potassium intermediate/small conductance calcium-activated channel, subfamily N, member 4
659	10386628	-10.5769	0.000561689	0.00969135	0.504904	Natd1	N-acetyltransferase domain containing 1
660	10556940	-10.5667	0.000562493	0.00969135	0.750477	Uqcrc2	ubiquinol cytochrome c reductase core protein 2
661	10456194	-10.5655	0.000563297	0.00969135	0.723274	Napg	N-ethylmaleimide sensitive fusion protein attachment protein gamma
662	10598422	-10.5615	0.0005641	0.00969135	0.605658	Gripap1	GRIP1 associated protein 1
663	10491385	-10.5582	0.000564904	0.00969135	0.501529	Actl6a	actin-like 6A
664	10486819	10.557	0.000565707	0.00969135	1.23067	Catsper2	cation channel, sperm associated 2
665	10588499	10.5424	0.000566511	0.00969135	1.24858	NA	NA
666	10342376	10.5373	0.000567314	0.00969135	2.59764	NA	NA
667	10551891	-10.5359	0.000568118	0.00969135	0.28803	Nfkbid	nuclear factor of kappa light polypeptide gene enhancer in B cells inhibitor, delta
668	10435470	-10.5353	0.000569725	0.00969135	0.598919	Kpna1	karyopherin (importin) alpha 1
669	10567735	10.526	0.000570529	0.00969135	1.23222	3110040M04Rik	RIKEN cDNA 3110040M04 gene
670	10338064	-10.5189	0.000571332	0.00969135	0.451552	NA	NA
671	10392318	-10.5141	0.000572136	0.00969135	0.406861	Bptf	bromodomain PHD finger transcription factor
672	10405163	-10.5125	0.000572939	0.00969135	0.413568	Spin1	spindlin 1
673	10544610	10.512	0.000573743	0.00969135	5.61507	Igf2bp3	insulin-like growth factor 2 mRNA binding protein 3
674	10531290	-10.5085	0.000574546	0.00969135	0.504813	Rchy1	ring finger and CHY zinc finger domain containing 1
675	10352125	-10.5061	0.00057535	0.00969135	0.556399	Gm9982	predicted gene 9982
676	10567171	-10.4998	0.000576154	0.00969135	0.274422	NA	NA
677	10343709	-10.4986	0.000576957	0.00969135	0.524794	NA	NA
678	10564631	-10.4983	0.000577761	0.00969135	0.637695	Slco3a1	solute carrier organic anion transporter family, member 3a1
679	10469255	-10.4916	0.000578564	0.00969135	0.461073	Prkcq	protein kinase C, theta
680	10539220	-10.4859	0.000579368	0.00969135	0.55894	Gcfc2	GC-rich sequence DNA binding factor 2
681	10604230	-10.4774	0.000580171	0.00969135	0.577378	Ap3s1	adaptor-related protein complex 3, sigma 1 subunit
682	10575291	-10.4766	0.000580975	0.00969135	0.339316	Zfp821	zinc finger protein 821
683	10397666	-10.4757	0.000581778	0.00969135	0.534148	Zc3h14	zinc finger CCCH type containing 14
684	10535626	10.4747	0.000582582	0.00969135	1.23782	NA	NA
685	10383756	10.4744	0.000583386	0.00969135	5.73139	Ifitm2	interferon induced transmembrane protein 2
686	10339156	-10.4578	0.000584189	0.00969135	0.306983	NA	NA
687	10383556	-10.4458	0.000584993	0.00969135	0.420634	Fn3krp	fructosamine 3 kinase related protein
688	10531529	-10.4434	0.000585796	0.00969135	0.559608	Cnot6l	CCR4-NOT transcription complex, subunit 6-like
689	10366476	10.4428	0.0005866	0.00969135	3.30761	Ptprb	protein tyrosine phosphatase, receptor type, B
690	10491279	-10.4412	0.000587403	0.00969135	0.659722	Prkci	protein kinase C, iota
691	10341942	-10.4403	0.000588207	0.00969135	0.113106	NA	NA
692	10561017	-10.4377	0.00058901	0.00969135	0.305681	Pafah1b3	platelet-activating factor acetylhydrolase, isoform 1b, subunit 3
693	10455769	-10.4367	0.000589814	0.00969135	0.741785	Csnk1g3	casein kinase 1, gamma 3
694	10588243	10.4293	0.000590618	0.00969135	1.49559	Ryk	receptor-like tyrosine kinase
695	10536021	10.4211	0.000593832	0.00971151	1.33508	NA	NA
696	10522573	10.4211	0.000593832	0.00971151	1.33508	NA	NA
697	10412562	10.4193	0.000594635	0.00971151	1.52413	Flnb	filamin, beta
698	10587659	10.4174	0.000595439	0.00971151	1.22746	NA	NA
699	10563338	-10.4156	0.000596243	0.00971151	0.2965	Ppp1r15a	protein phosphatase 1, regulatory (inhibitor) subunit 15A
700	10353991	10.4121	0.000597046	0.00971151	1.17454	NA	NA
701	10398461	-10.4091	0.000598653	0.00971151	0.660408	Ppp2r5c	protein phosphatase 2, regulatory subunit B', gamma
702	10366554	-10.3933	0.000599457	0.00971151	0.405573	Mdm1	transformed mouse 3T3 cell double minute 1
703	10571310	10.3904	0.00060026	0.00971151	1.46657	NA	NA
704	10339104	10.3841	0.000601064	0.00971151	1.6638	NA	NA
705	10462140	-10.3772	0.000601867	0.00971151	0.655405	Dock8	dedicator of cytokinesis 8
706	10372618	-10.3598	0.000602671	0.00971151	0.501553	Frs2	fibroblast growth factor receptor substrate 2
707	10599893	-10.3597	0.000603475	0.00971151	0.434453	Fmr1	fragile X mental retardation syndrome 1
708	10430743	10.3588	0.000604278	0.00971151	1.32019	NA	NA
709	10338067	-10.3512	0.000605082	0.00971151	0.454378	NA	NA
710	10464672	-10.3429	0.000605885	0.00971151	0.520843	Ssh3	slingshot homolog 3 (Drosophila)
711	10537179	-10.341	0.000606689	0.00971151	0.195096	Bpgm	2,3-bisphosphoglycerate mutase
712	10463389	10.3382	0.000607492	0.00971151	1.30635	Pax2	paired box 2
713	10342282	10.327	0.000608296	0.00971151	1.79853	NA	NA
714	10340979	-10.322	0.0006091	0.00971151	0.564034	NA	NA
715	10398717	10.3204	0.000609903	0.00971151	1.94643	Trmt61a	tRNA methyltransferase 61A
716	10418275	-10.3203	0.000610707	0.00971151	0.503381	Ccdc66	coiled-coil domain containing 66
717	10481291	-10.3159	0.00061151	0.00971151	0.747522	Gtf3c5	general transcription factor IIIC, polypeptide 5
718	10469965	-10.3067	0.000612314	0.00971151	0.623005	Anapc2	anaphase promoting complex subunit 2
719	10374464	10.3	0.000613921	0.00971638	1.71782	Spred2	sprouty-related, EVH1 domain containing 2
720	10416437	10.2979	0.000614724	0.00971638	1.98691	Lcp1	lymphocyte cytosolic protein 1
721	10407192	-10.2943	0.000615528	0.00971638	0.420396	Slc38a9	solute carrier family 38, member 9
722	10606248	-10.2849	0.000616332	0.00971638	0.639489	Magee2	melanoma antigen, family E, 2
723	10511353	10.2838	0.000617135	0.00971638	1.23481	Sdr16c6	short chain dehydrogenase/reductase family 16C, member 6
724	10465011	-10.2829	0.000617939	0.00971638	0.614971	Sart1	squamous cell carcinoma antigen recognized by T cells 1
725	10479925	10.2804	0.000618742	0.00971638	1.34844	Proser2	proline and serine rich 2
726	10396645	-10.2786	0.000619546	0.00971638	0.565311	Zbtb1	zinc finger and BTB domain containing 1
727	10417745	10.2702	0.000620349	0.00971638	1.37826	NA	NA
728	10586170	-10.2695	0.000621153	0.00971638	0.306438	NA	NA
729	10339841	-10.2617	0.00062276	0.00972658	0.382455	NA	NA
730	10596951	-10.2488	0.000623564	0.00972658	0.604832	Arih2	ariadne homolog 2 (Drosophila)
731	10422822	10.2469	0.000624367	0.00972658	4.73528	Lifr	leukemia inhibitory factor receptor
732	10449295	10.2405	0.000626778	0.00974032	1.34257	Cuta	cutA divalent cation tolerance homolog (E. coli)
733	10424370	-10.235	0.000627581	0.00974032	0.466034	Trib1	tribbles homolog 1 (Drosophila)
734	10372082	-10.2232	0.000628385	0.00974032	0.363818	Nudt4	nudix (nucleoside diphosphate linked moiety X)-type motif 4
735	10606261	10.2139	0.000629189	0.00974032	1.17593	NA	NA
736	10445308	-10.2108	0.000629992	0.00974032	0.307964	Cyp39a1	cytochrome P450, family 39, subfamily a, polypeptide 1
737	10498095	-10.2098	0.000630796	0.00974032	0.505693	Cog6	component of oligomeric golgi complex 6
738	10481711	-10.2062	0.000631599	0.00974032	0.534176	Stxbp1	syntaxin binding protein 1
739	10534728	10.2038	0.000632403	0.00974032	2.36274	Slc12a9	solute carrier family 12 (potassium/chloride transporters), member 9
740	10341879	-10.2012	0.000633206	0.00974032	0.37567	NA	NA
741	10340744	10.1991	0.00063401	0.00974032	2.15409	NA	NA
742	10476252	-10.1961	0.000634813	0.00974032	0.17279	Cdc25b	cell division cycle 25B
743	10496796	-10.1914	0.000635617	0.00974032	0.537206	Ssx2ip	synovial sarcoma, X breakpoint 2 interacting protein
744	10379127	-10.1901	0.000636421	0.00974032	0.422781	Spag5	sperm associated antigen 5
745	10595441	10.1827	0.000637224	0.00974032	1.29643	NA	NA
746	10499996	-10.179	0.000638831	0.00974939	0.607282	Snx27	sorting nexin family member 27
747	10344535	-10.1767	0.000639635	0.00974939	0.287502	NA	NA
748	10339915	-10.1752	0.000640438	0.00974939	0.370628	NA	NA
749	10376956	10.173	0.000641242	0.00974939	1.24604	Hs3st3a1	heparan sulfate (glucosamine) 3-O-sulfotransferase 3A1
750	10490931	-10.1703	0.000642849	0.00975515	0.544876	Ythdf3	YTH domain family 3
751	10357875	-10.1693	0.000643653	0.00975515	0.197824	Btg2	B cell translocation gene 2, anti-proliferative
752	10470182	10.1635	0.000644456	0.00975515	2.8697	Bmyc	brain expressed myelocytomatosis oncogene
753	10370651	10.1608	0.00064526	0.00975515	2.12089	Lppr3	lipid phosphate phosphatase-related protein type 3
754	10364130	-10.1583	0.000646063	0.00975515	0.657792	Zfp280b	zinc finger protein 280B
755	10404904	-10.1555	0.000646867	0.00975515	0.367764	Rbm24	RNA binding motif protein 24
756	10533023	10.1522	0.00064767	0.00975515	1.29844	NA	NA
757	10405189	-10.1504	0.000648474	0.00975515	0.49571	NA	NA
758	10582078	10.1494	0.000650081	0.00976481	1.30707	NA	NA
759	10503036	-10.1464	0.000650885	0.00976481	0.688685	Srsf11	serine/arginine-rich splicing factor 11
760	10502081	-10.1436	0.000651688	0.00976481	0.12405	Enpep	glutamyl aminopeptidase
761	10384737	-10.1403	0.000653295	0.00977033	0.417738	Papolg	poly(A) polymerase gamma
762	10444936	-10.1398	0.000654099	0.00977033	0.632373	Dhx16	DEAH (Asp-Glu-Ala-His) box polypeptide 16
763	10513739	10.1387	0.000654903	0.00977033	4.04802	Tnc	tenascin C
764	10403069	-10.1364	0.000655706	0.00977033	0.0798858	NA	NA
765	10536095	10.1351	0.00065651	0.00977033	1.18051	NA	NA
766	10579486	10.1306	0.000657313	0.00977033	1.58692	Ushbp1	Usher syndrome 1C binding protein 1
767	10487340	-10.1281	0.000658117	0.00977033	0.499846	Ncaph	non-SMC condensin I complex, subunit H
768	10339715	10.1269	0.00065892	0.00977033	1.79088	NA	NA
769	10547410	-10.1169	0.000660527	0.00977573	0.419202	Erc1	ELKS/RAB6-interacting/CAST family member 1
770	10339920	-10.1167	0.000661331	0.00977573	0.454578	NA	NA
771	10367530	10.1113	0.000662135	0.00977573	1.18476	Olfr822	olfactory receptor 822
772	10383850	10.1098	0.000662938	0.00977573	1.30666	NA	NA
773	10372191	-10.1075	0.000663742	0.00977573	0.635327	Mettl25	methyltransferase like 25
774	10602176	10.107	0.000664545	0.00977573	1.76929	NA	NA
775	10574511	10.1031	0.000665349	0.00977573	1.16457	Ces2b	carboxyesterase 2B
776	10561085	-10.1027	0.000666152	0.00977573	0.595321	Hnrnpul1	heterogeneous nuclear ribonucleoprotein U-like 1
777	10570013	-10.0981	0.00066776	0.00977942	0.604171	Abhd13	abhydrolase domain containing 13
778	10449034	10.0926	0.000668563	0.00977942	1.61849	Fam173a	family with sequence similarity 173, member A
779	10599207	10.0881	0.000669367	0.00977942	1.68473	Slc25a43	solute carrier family 25, member 43
780	10498998	-10.0854	0.00067017	0.00977942	0.261871	D930015E06Rik	RIKEN cDNA D930015E06 gene
781	10536635	10.0794	0.000670974	0.00977942	1.57036	Cped1	cadherin-like and PC-esterase domain containing 1
782	10406718	10.0771	0.000671777	0.00977942	1.52775	Wdr41	WD repeat domain 41
783	10515729	-10.0691	0.000672581	0.00977942	0.598636	Szt2	seizure threshold 2
784	10449687	-10.061	0.000673384	0.00977942	0.48996	Rsph1	radial spoke head 1 homolog (Chlamydomonas)
785	10527547	10.0592	0.000674188	0.00977942	1.53009	Gtf3a	general transcription factor III A
786	10437698	-10.0565	0.000674992	0.00977942	0.261054	Txndc11	thioredoxin domain containing 11
787	10338918	-10.0478	0.000678206	0.00980849	0.192975	NA	NA
788	10450957	-10.0478	0.000679009	0.00980849	0.306831	Cenpq	centromere protein Q
789	10595171	10.0445	0.000679813	0.00980849	1.52364	Mb21d1	Mab-21 domain containing 1
790	10355341	10.0415	0.000680616	0.00980849	1.37549	NA	NA
791	10606217	-10.0392	0.00068142	0.00980849	0.580161	Abcb7	ATP-binding cassette, sub-family B (MDR/TAP), member 7
792	10406854	10.0282	0.000682224	0.00980849	1.54076	NA	NA
793	10543464	10.0206	0.000683027	0.00980849	1.18624	Rpl7a	ribosomal protein L7A
794	10543791	10.0135	0.000684634	0.00981835	1.51139	Podxl	podocalyxin-like
795	10475830	-10.0125	0.000685438	0.00981835	0.662342	Mrps5	mitochondrial ribosomal protein S5
796	10472764	-9.99997	0.000687045	0.00982477	0.527264	Dync1i2	dynein cytoplasmic 1 intermediate chain 2
797	10433996	-9.99074	0.000687849	0.00982477	0.390384	Snap29	synaptosomal-associated protein 29
798	10454411	-9.98385	0.000688652	0.00982477	0.625368	NA	NA
799	10361375	-9.98142	0.000689456	0.00982477	0.373793	Fbxo5	F-box protein 5
800	10586284	-9.97724	0.000690259	0.00982477	0.562252	Dpp8	dipeptidylpeptidase 8
801	10487577	-9.97335	0.000691063	0.00982477	0.502475	Ckap2l	cytoskeleton associated protein 2-like
802	10594879	-9.9645	0.00069267	0.00982942	0.469567	Tcf12	transcription factor 12
803	10453178	-9.96038	0.000693473	0.00982942	0.431153	Map4k3	mitogen-activated protein kinase kinase kinase kinase 3
804	10412559	-9.95627	0.000694277	0.00982942	0.428891	Slbp	stem-loop binding protein
805	10401852	-9.95526	0.000695081	0.00982942	0.668511	Cep128	centrosomal protein 128
806	10573979	9.95454	0.000695884	0.00982942	1.38443	Gnao1	guanine nucleotide binding protein, alpha O
807	10361682	-9.94976	0.000696688	0.00982942	0.398387	Ppil4	peptidylprolyl isomerase (cyclophilin)-like 4
808	10506148	9.94773	0.000697491	0.00982942	1.21146	Gm12689	predicted gene 12689
809	10421184	9.94706	0.000698295	0.00982942	1.12741	Gm10325	predicted gene 10325
810	10456986	-9.94385	0.000700706	0.00983397	0.520083	NA	NA
811	10456976	-9.94385	0.000700706	0.00983397	0.520083	NA	NA
812	10449999	-9.9375	0.000701509	0.00983397	0.513827	Zfp101	zinc finger protein 101
813	10363894	-9.92844	0.000702313	0.00983397	0.42427	Ipmk	inositol polyphosphate multikinase
814	10371002	9.91681	0.000703116	0.00983397	2.23812	Lsm7	LSM7 homolog, U6 small nuclear RNA associated (S. cerevisiae)
815	10453616	-9.91504	0.00070392	0.00983397	0.663618	Mtpap	mitochondrial poly(A) polymerase
816	10418498	9.91288	0.000704723	0.00983397	1.22937	NA	NA
817	10360745	-9.91163	0.000705527	0.00983397	0.632399	Lbr	lamin B receptor
818	10340647	-9.90316	0.000707134	0.00984011	0.505692	NA	NA
819	10549402	-9.90234	0.000707938	0.00984011	0.507867	Ergic2	ERGIC and golgi 2
820	10339852	-9.90071	0.000708741	0.00984011	0.650851	NA	NA
821	10427997	-9.89041	0.000709545	0.00984011	0.432333	Ankrd33b	ankyrin repeat domain 33B
822	10344658	-9.88867	0.000710348	0.00984011	0.442354	Rb1cc1	RB1-inducible coiled-coil 1
823	10598491	-9.87354	0.000711152	0.00984011	0.795173	Gm10490	predicted gene 10490
824	10529875	9.86499	0.000712759	0.009847	2.04128	Ldb2	LIM domain binding 2
825	10341372	9.86453	0.000713563	0.009847	1.51251	NA	NA
826	10607089	-9.86319	0.000714366	0.009847	0.315642	Acsl4	acyl-CoA synthetase long-chain family member 4
827	10606088	-9.85479	0.00071517	0.009847	0.219183	Hdac8	histone deacetylase 8
828	10362904	-9.85397	0.000715973	0.009847	0.634391	Rtn4ip1	reticulon 4 interacting protein 1
829	10351781	9.84797	0.00071758	0.00985128	1.51347	Kcnj10	potassium inwardly-rectifying channel, subfamily J, member 10
830	10477073	-9.84737	0.000718384	0.00985128	0.614585	Csnk2a1	casein kinase 2, alpha 1 polypeptide
831	10341849	-9.84715	0.000719187	0.00985128	0.540142	NA	NA
832	10403346	9.84714	0.000719991	0.00985128	1.2111	NA	NA
833	10341781	-9.84485	0.000720795	0.00985128	0.356378	NA	NA
834	10339084	9.83934	0.000721598	0.00985128	2.66363	NA	NA
835	10361635	-9.83639	0.000722402	0.00985128	0.649172	Zbtb2	zinc finger and BTB domain containing 2
836	10541729	-9.8335	0.000723205	0.00985128	0.521927	Cdca3	cell division cycle associated 3
837	10405511	-9.82067	0.000724812	0.00985716	0.515705	Ddx46	DEAD (Asp-Glu-Ala-Asp) box polypeptide 46
838	10339401	-9.81888	0.000725616	0.00985716	0.357993	NA	NA
839	10350502	9.81454	0.000726419	0.00985716	1.26751	NA	NA
840	10465895	9.81297	0.000727223	0.00985716	3.36785	Fads2	fatty acid desaturase 2
841	10338242	-9.81111	0.000728027	0.00985716	0.185265	NA	NA
842	10354470	9.80702	0.00072883	0.00985716	1.29211	NA	NA
843	10343383	-9.8048	0.000730437	0.00985795	0.552783	NA	NA
844	10501319	-9.80362	0.000731241	0.00985795	0.767121	Celsr2	cadherin, EGF LAG seven-pass G-type receptor 2 (flamingo homolog, Drosophila)
845	10548105	9.79959	0.000732044	0.00985795	2.14005	Ccnd2	cyclin D2
846	10344041	9.79682	0.000732848	0.00985795	5.40572	NA	NA
847	10544547	-9.78766	0.000733652	0.00985795	0.787389	Zfp777	zinc finger protein 777
848	10466779	-9.77911	0.000734455	0.00985795	0.262102	Pip5k1b	phosphatidylinositol-4-phosphate 5-kinase, type 1 beta
849	10442025	9.77617	0.000735259	0.00985795	1.32916	NA	NA
850	10522676	-9.77145	0.000736062	0.00985795	0.711625	Srp72	signal recognition particle 72
851	10526566	9.76338	0.000736866	0.00985795	1.86336	Ephb4	Eph receptor B4
852	10400153	-9.76312	0.000737669	0.00985795	0.700292	NA	NA
853	10599554	-9.75589	0.000738473	0.00985795	0.684887	Rbmx2	RNA binding motif protein, X-linked 2
854	10600324	-9.75494	0.000739276	0.00985795	0.785619	NA	NA
855	10515848	-9.74256	0.000740884	0.00986448	0.5616	Ermap	erythroblast membrane-associated protein
856	10468309	9.7416	0.000741687	0.00986448	2.43068	Sh3pxd2a	SH3 and PX domains 2A
857	10342255	-9.7411	0.000742491	0.00986448	0.177201	NA	NA
858	10379489	-9.73584	0.000743294	0.00986448	0.684436	Tmem98	transmembrane protein 98
859	10483563	-9.7298	0.000744098	0.00986448	0.492516	Tlk1	tousled-like kinase 1
860	10495794	-9.71642	0.000745705	0.00987429	0.453911	Pde5a	phosphodiesterase 5A, cGMP-specific
861	10557399	-9.7091	0.000747312	0.00987649	0.207886	Sbk1	SH3-binding kinase 1
862	10369379	9.70123	0.000748116	0.00987649	2.82718	Slc29a3	solute carrier family 29 (nucleoside transporters), member 3
863	10387992	-9.69694	0.000748919	0.00987649	0.631108	Nup88	nucleoporin 88
864	10540191	-9.69587	0.000749723	0.00987649	0.64607	Nr2c2	nuclear receptor subfamily 2, group C, member 2
865	10569646	9.69188	0.000750526	0.00987649	6.61617	Ccnd1	cyclin D1
866	10561401	-9.69029	0.00075133	0.00987649	0.648832	Supt5	suppressor of Ty 5
867	10586015	-9.68992	0.000752133	0.00987649	0.549855	1700036A12Rik	RIKEN cDNA 1700036A12 gene
868	10355567	9.68863	0.000752937	0.00987649	5.03114	Tmbim1	transmembrane BAX inhibitor motif containing 1
869	10536159	9.68377	0.000754544	0.00987649	1.2717	NA	NA
870	10522577	9.68377	0.000754544	0.00987649	1.2717	NA	NA
871	10386824	-9.68162	0.000756151	0.00988114	0.778083	Akap10	A kinase (PRKA) anchor protein 10
872	10470305	9.67956	0.000756955	0.00988114	1.28031	NA	NA
873	10383025	9.67872	0.000757758	0.00988114	1.75155	C1qtnf1	C1q and tumor necrosis factor related protein 1
874	10339635	-9.67849	0.000758562	0.00988114	0.656958	NA	NA
875	10554419	-9.67696	0.000759366	0.00988114	0.37918	Vps33b	vacuolar protein sorting 33B (yeast)
876	10437499	-9.67394	0.000760169	0.00988114	0.501828	Glyr1	glyoxylate reductase 1 homolog (Arabidopsis)
877	10343258	9.66661	0.000760973	0.00988114	1.59396	NA	NA
878	10472621	-9.66276	0.00076258	0.00988821	0.501025	Ubr3	ubiquitin protein ligase E3 component n-recognin 3
879	10428576	9.65832	0.000763383	0.00988821	1.35437	NA	NA
880	10603620	9.65534	0.000764187	0.00988821	1.53405	NA	NA
881	10369154	-9.64845	0.00076499	0.00988821	0.525819	Man1a	mannosidase 1, alpha
882	10602221	-9.6426	0.000766598	0.00989186	0.627461	Mir680-2	microRNA 680-2
883	10344007	9.63749	0.000767401	0.00989186	1.81304	NA	NA
884	10555041	9.63408	0.000768205	0.00989186	2.05114	Alg8	asparagine-linked glycosylation 8 (alpha-1,3-glucosyltransferase)
885	10445412	-9.63241	0.000769008	0.00989186	0.39384	Nfkbie	nuclear factor of kappa light polypeptide gene enhancer in B cells inhibitor, epsilon
886	10588893	-9.62929	0.000769812	0.00989186	0.657139	Rhoa	ras homolog gene family, member A
887	10367634	-9.62413	0.000770615	0.00989186	0.0636188	Akap12	A kinase (PRKA) anchor protein (gravin) 12
888	10376685	-9.61888	0.000771419	0.00989186	0.611354	Alkbh5	alkB, alkylation repair homolog 5 (E. coli)
889	10523479	-9.6081	0.000772222	0.00989186	0.646035	Slc25a5	solute carrier family 25 (mitochondrial carrier, adenine nucleotide translocator), member 5
890	10338827	9.58938	0.00077383	0.00989545	2.85306	NA	NA
891	10342859	-9.58865	0.000774633	0.00989545	0.459897	NA	NA
892	10550217	9.58646	0.000775437	0.00989545	1.28225	Crxos	cone-rod homeobox, opposite strand
893	10531752	-9.58471	0.00077624	0.00989545	0.708003	Helq	helicase, POLQ-like
894	10338028	9.58426	0.000777044	0.00989545	1.14539	NA	NA
895	10361098	9.57826	0.000777847	0.00989545	1.43824	Nenf	neuron derived neurotrophic factor
896	10425880	9.57713	0.000778651	0.00989545	2.40738	Prr5	proline rich 5 (renal)
897	10526792	9.57637	0.000779455	0.00989545	2.19811	Lamtor4	late endosomal/lysosomal adaptor, MAPK and MTOR activator 4
898	10339854	9.57146	0.000781062	0.00989733	1.31018	NA	NA
899	10394558	9.56709	0.000781865	0.00989733	1.39387	NA	NA
900	10377622	-9.5668	0.000782669	0.00989733	0.815153	Neurl4	neuralized homolog 4 (Drosophila)
901	10342096	-9.56602	0.000783472	0.00989733	0.576819	NA	NA
902	10587104	-9.56276	0.000784276	0.00989733	0.570798	Arpp19	cAMP-regulated phosphoprotein 19
903	10342279	-9.55923	0.000785079	0.00989733	0.364978	NA	NA
904	10351689	9.55599	0.000785883	0.00989733	1.96104	Gm10521	predicted gene 10521
905	10365420	-9.54554	0.000786687	0.00989733	0.376451	Tmem263	transmembrane protein 263
906	10600524	-9.54365	0.00078749	0.00989733	0.438563	Vbp1	von Hippel-Lindau binding protein 1
907	10394978	-9.5411	0.000788294	0.00989733	0.290737	Rrm2	ribonucleotide reductase M2
908	10563583	-9.53577	0.000791508	0.00992321	0.740909	Saal1	serum amyloid A-like 1
909	10426689	9.52956	0.000792312	0.00992321	1.26309	Spats2	spermatogenesis associated, serine-rich 2
910	10376534	-9.52522	0.000793115	0.00992321	0.491702	Mprip	myosin phosphatase Rho interacting protein
911	10548455	-9.52487	0.000793919	0.00992321	0.484645	NA	NA
912	10342785	-9.51662	0.000795526	0.00992321	0.615515	NA	NA
913	10439204	9.51609	0.000796329	0.00992321	1.36088	NA	NA
914	10344939	-9.51477	0.000797133	0.00992321	0.440373	Terf1	telomeric repeat binding factor 1
915	10451591	9.50973	0.000797936	0.00992321	1.50932	NA	NA
916	10416155	-9.50298	0.00079874	0.00992321	0.510541	Kctd9	potassium channel tetramerisation domain containing 9
917	10338818	-9.49915	0.000799544	0.00992321	0.26177	NA	NA
918	10500610	-9.49773	0.000800347	0.00992321	0.151061	Fam46c	family with sequence similarity 46, member C
919	10380927	-9.49684	0.000801151	0.00992321	0.304318	Grb7	growth factor receptor bound protein 7
920	10360578	9.49356	0.000801954	0.00992321	1.20211	NA	NA
921	10352178	-9.49175	0.000802758	0.00992321	0.491879	Sccpdh	saccharopine dehydrogenase (putative)
922	10552260	9.49163	0.000803561	0.00992321	1.21892	NA	NA
923	10372726	-9.48226	0.000805169	0.00992321	0.710596	Cdc5l	cell division cycle 5-like (S. pombe)
924	10366581	-9.48226	0.000805169	0.00992321	0.710596	Cdc5l	cell division cycle 5-like (S. pombe)
925	10475394	-9.47234	0.000806776	0.00992474	0.642305	Ctdspl2	CTD (carboxy-terminal domain, RNA polymerase II, polypeptide A) small phosphatase like 2
926	10582094	-9.46823	0.000807579	0.00992474	0.671351	Mbtps1	membrane-bound transcription factor peptidase, site 1
927	10417601	-9.46609	0.000808383	0.00992474	0.638585	NA	NA
928	10340390	-9.46474	0.000809186	0.00992474	0.381666	NA	NA
929	10604844	-9.46364	0.00080999	0.00992474	0.631092	NA	NA
930	10395553	9.45841	0.000810793	0.00992474	1.24758	Nrcam	neuronal cell adhesion molecule
931	10341504	9.4563	0.000811597	0.00992474	2.18821	NA	NA
932	10588154	-9.45512	0.000812401	0.00992474	0.535816	Stag1	stromal antigen 1
933	10519096	9.45062	0.000813204	0.00992474	1.55745	Rer1	RER1 retention in endoplasmic reticulum 1 homolog (S. cerevisiae)
934	10535629	-9.44539	0.000814008	0.00992474	0.747243	Pdap1	PDGFA associated protein 1
935	10360377	9.4438	0.000815615	0.00992851	10.1248	AI607873	expressed sequence AI607873
936	10439206	9.44329	0.000816418	0.00992851	1.10364	NA	NA
937	10409689	-9.4408	0.000817222	0.00992851	0.676567	Hnrnpk	heterogeneous nuclear ribonucleoprotein K
938	10411915	-9.43859	0.000818025	0.00992851	0.325384	Ppwd1	peptidylprolyl isomerase domain and WD repeat containing 1
939	10571353	9.43342	0.000819633	0.00992851	1.21338	6430573F11Rik	RIKEN cDNA 6430573F11 gene
940	10478754	-9.43239	0.000820436	0.00992851	0.747528	Arfgef2	ADP-ribosylation factor guanine nucleotide-exchange factor 2 (brefeldin A-inhibited)
941	10497090	-9.42994	0.00082124	0.00992851	0.493164	Ankrd13c	ankyrin repeat domain 13c
942	10343024	-9.42848	0.000822043	0.00992851	0.429476	NA	NA
943	10499454	-9.4284	0.000822847	0.00992851	0.642838	Dap3	death associated protein 3
944	10437134	-9.42589	0.00082365	0.00992851	0.590812	Dyrk1a	dual-specificity tyrosine-(Y)-phosphorylation regulated kinase 1a
945	10588192	-9.42356	0.000824454	0.00992851	0.691431	Msl2	male-specific lethal 2 homolog (Drosophila)
946	10520445	-9.41974	0.000825258	0.00992851	0.623521	Dnajb6	DnaJ (Hsp40) homolog, subfamily B, member 6
947	10523329	9.41687	0.000826061	0.00992851	1.17491	NA	NA
948	10452384	9.41614	0.000826865	0.00992851	1.2551	NA	NA
949	10422057	9.41501	0.000827668	0.00992851	1.3204	NA	NA
950	10455312	-9.41493	0.000828472	0.00992851	0.805985	Rbm27	RNA binding motif protein 27
951	10523206	-9.41455	0.000829275	0.00992851	0.490293	Uso1	USO1 vesicle docking factor
952	10587988	-9.40474	0.000830079	0.00992851	0.28584	Gk5	glycerol kinase 5 (putative)
953	10562647	9.39221	0.000830882	0.00992851	1.24515	NA	NA
954	10356194	-9.3909	0.00083249	0.00993237	0.583649	Trip12	thyroid hormone receptor interactor 12
955	10546402	-9.38985	0.000833293	0.00993237	0.668552	Rbsn	rabenosyn, RAB effector
956	10453721	-9.38874	0.000834097	0.00993237	0.745988	Wac	WW domain containing adaptor with coiled-coil
957	10458794	9.37646	0.0008349	0.00993237	1.31427	Ccdc112	coiled-coil domain containing 112
958	10571205	9.3763	0.000835704	0.00993237	1.17211	NA	NA
959	10513729	9.36327	0.000836507	0.00993237	1.49114	Tnfsf8	tumor necrosis factor (ligand) superfamily, member 8
960	10440572	-9.36308	0.000837311	0.00993237	0.590864	Ltn1	listerin E3 ubiquitin protein ligase 1
961	10338801	-9.3576	0.000839722	0.00994074	0.839751	NA	NA
962	10544815	-9.35611	0.000840525	0.00994074	0.310403	Hibadh	3-hydroxyisobutyrate dehydrogenase
963	10592763	9.35444	0.000841329	0.00994074	1.64183	Nlrx1	NLR family member X1
964	10471677	-9.34706	0.000842132	0.00994074	0.726743	Dab2ip	disabled 2 interacting protein
965	10495343	-9.33731	0.000843739	0.00994074	0.392784	Wdr47	WD repeat domain 47
966	10378024	-9.33431	0.000845347	0.00994074	0.599542	Mis12	MIS12 homolog (yeast)
967	10538957	-9.32968	0.000846954	0.00994074	0.64129	Tbrg4	transforming growth factor beta regulated gene 4
968	10384210	-9.32968	0.000846954	0.00994074	0.64129	Tbrg4	transforming growth factor beta regulated gene 4
969	10591517	-9.3122	0.000847757	0.00994074	0.61184	Cdkn2d	cyclin-dependent kinase inhibitor 2D (p19, inhibits CDK4)
970	10461334	-9.31057	0.000849364	0.00994074	0.52182	Mta2	metastasis-associated gene family, member 2
971	10606102	-9.29078	0.000852579	0.00994606	0.21486	Phka1	phosphorylase kinase alpha 1
972	10374466	-9.28554	0.000854186	0.00994606	0.569588	Rab1	RAB1, member RAS oncogene family
973	10461898	-9.27359	0.0008574	0.00994807	0.401065	Rfk	riboflavin kinase
974	10604528	-9.2682	0.000858204	0.00994807	0.495059	Mbnl3	muscleblind-like 3 (Drosophila)
975	10412082	-9.25091	0.000861418	0.00994807	0.510279	Gpbp1	GC-rich promoter binding protein 1
976	10509379	-9.24015	0.000863828	0.00995571	0.562807	Usp48	ubiquitin specific peptidase 48
977	10339897	-9.23995	0.000864632	0.00995571	0.233989	NA	NA
978	10588049	-9.2273	0.000867043	0.00995924	0.598107	Copb2	coatomer protein complex, subunit beta 2 (beta prime)
979	10581729	-9.22621	0.000867846	0.00995924	0.453017	Ddx19a	DEAD (Asp-Glu-Ala-Asp) box polypeptide 19a
980	10342459	-9.21656	0.00086865	0.00995924	0.375754	NA	NA
981	10352281	-9.21397	0.000869453	0.00995924	0.493032	Acbd3	acyl-Coenzyme A binding domain containing 3
982	10599461	-9.21034	0.000870257	0.00995924	0.600889	NA	NA
983	10468869	-9.19454	0.000874275	0.00997596	0.597172	Prdx3	peroxiredoxin 3
984	10423599	-9.17313	0.000878293	0.00998344	0.815969	Matn2	matrilin 2
985	10552725	-9.16799	0.000880703	0.00998344	0.830653	Vrk3	vaccinia related kinase 3
986	10443786	-9.16691	0.000881507	0.00998344	0.422755	Pde9a	phosphodiesterase 9A
987	10371307	-9.15779	0.000883918	0.00998344	0.323739	Nfyb	nuclear transcription factor-Y beta
988	10356082	-9.14939	0.000885525	0.00998344	0.416645	Plscr1	phospholipid scramblase 1
989	10409265	-9.14616	0.000886328	0.00998344	0.534094	Auh	AU RNA binding protein/enoyl-coenzyme A hydratase
990	10353064	-9.14414	0.000887132	0.00998344	0.654143	Arfgef1	ADP-ribosylation factor guanine nucleotide-exchange factor 1(brefeldin A-inhibited)
991	10538939	-9.13853	0.000889542	0.00998344	0.282636	Eif2ak3	eukaryotic translation initiation factor 2 alpha kinase 3
992	10343358	-9.13775	0.000890346	0.00998344	0.439227	NA	NA
993	10343860	-9.13629	0.00089115	0.00998344	0.14236	NA	NA
994	10514558	-9.13479	0.00089356	0.00998344	0.45357	Gm12696	predicted gene 12696
995	10342819	-9.13261	0.000894364	0.00998344	0.412809	NA	NA
996	10340383	-9.12709	0.000895971	0.00998344	0.629494	NA	NA
997	10561868	-9.12421	0.000897578	0.00998583	0.656253	Wdr62	WD repeat domain 62
998	10411552	-9.1117	0.000900792	0.00998583	0.618696	Bdp1	B double prime 1, subunit of RNA polymerase III transcription initiation factor IIIB
999	10382010	-9.10807	0.000901596	0.00998583	0.85474	Dcaf7	DDB1 and CUL4 associated factor 7
1000	10554701	-9.09801	0.000903203	0.00998583	0.663737	Hnrnpk	heterogeneous nuclear ribonucleoprotein K
1001	10408490	-9.0876	0.000906417	0.00998583	0.657165	Exoc2	exocyst complex component 2
1002	10558029	-9.08199	0.000908024	0.00998583	0.750802	Sec23ip	Sec23 interacting protein
1003	10590791	-9.08036	0.000908828	0.00998583	0.5623	Birc2	baculoviral IAP repeat-containing 2
1004	10369815	-9.07524	0.000909631	0.00998583	0.690874	Cdk1	cyclin-dependent kinase 1
1005	10343699	-9.07326	0.000911239	0.00998583	0.219837	NA	NA
1006	10338872	-9.06916	0.000912042	0.00998583	0.268172	NA	NA
1007	10348078	-9.06889	0.000912846	0.00998583	0.669451	NA	NA
1008	10533026	-9.05917	0.000916864	0.0100001	0.631313	Prkab1	protein kinase, AMP-activated, beta 1 non-catalytic subunit
1009	10487930	-9.05535	0.000917667	0.0100001	0.606	Pcna	proliferating cell nuclear antigen
1010	10443459	-9.05401	0.000919274	0.0100081	0.250337	Srsf3	serine/arginine-rich splicing factor 3
1011	10342434	-9.03269	0.000924096	0.0100174	0.381148	NA	NA
1012	10340448	-9.03076	0.000924899	0.0100174	0.604908	NA	NA
1013	10514398	-9.02487	0.000925703	0.0100174	0.627791	Caap1	caspase activity and apoptosis inhibitor 1
1014	10573054	-9.01428	0.000928113	0.0100174	0.142505	Gypa	glycophorin A
1015	10597627	-9.00866	0.000929721	0.0100174	0.646442	Oxsr1	oxidative-stress responsive 1
1016	10589565	-9.00541	0.000930524	0.0100174	0.601366	Setd2	SET domain containing 2
1017	10405216	-9.00264	0.000931328	0.0100174	0.261336	Syk	spleen tyrosine kinase
1018	10356001	-9.00185	0.000932131	0.0100174	0.603366	Cul3	cullin 3
1019	10437136	-8.99876	0.000933738	0.0100174	0.567536	Dyrk1a	dual-specificity tyrosine-(Y)-phosphorylation regulated kinase 1a
1020	10467979	-8.99351	0.000934542	0.0100174	0.112782	Scd1	stearoyl-Coenzyme A desaturase 1
1021	10461391	-8.99252	0.000935345	0.0100174	0.596894	Pcna	proliferating cell nuclear antigen
1022	10406466	-8.98132	0.000936953	0.0100174	0.50061	Tmem161b	transmembrane protein 161B
1023	10370837	-8.97757	0.000937756	0.0100174	0.297978	Tcf3	transcription factor 3
1024	10344288	-8.97452	0.000940167	0.0100174	0.350557	NA	NA
1025	10605729	-8.97314	0.000941774	0.0100174	0.630107	Zfx	zinc finger protein X-linked
1026	10591763	-8.97049	0.000942578	0.0100174	0.585958	Zfp810	zinc finger protein 810
1027	10590654	-8.96714	0.000944185	0.0100174	0.617903	Aasdhppt	aminoadipate-semialdehyde dehydrogenase-phosphopantetheinyl transferase
1028	10342091	-8.95307	0.000945792	0.0100174	0.345809	NA	NA
1029	10401181	-8.94932	0.000947399	0.0100174	0.668296	Rdh11	retinol dehydrogenase 11
1030	10478424	-8.94257	0.000949006	0.0100235	0.640881	Ywhab	tyrosine 3-monooxygenase/tryptophan 5-monooxygenase activation protein, beta polypeptide
1031	10339880	-8.94094	0.00094981	0.0100235	0.376105	NA	NA
1032	10600502	-8.94084	0.000950613	0.0100235	0.343023	Fam220a	family with sequence similarity 220, member A
1033	10496015	-8.93064	0.00095222	0.0100238	0.531474	Pla2g12a	phospholipase A2, group XIIA
1034	10541191	-8.92881	0.000953024	0.0100238	0.460456	Rad52	RAD52 homolog (S. cerevisiae)
1035	10363743	-8.92833	0.000953827	0.0100238	0.559641	Rtkn2	rhotekin 2
1036	10481574	-8.92534	0.000954631	0.0100238	0.659722	Fam78a	family with sequence similarity 78, member A
1037	10369867	-8.91712	0.000958649	0.0100238	0.422381	Tfam	transcription factor A, mitochondrial
1038	10339030	-8.90202	0.000961863	0.010029	0.4658	NA	NA
1039	10437432	-8.89908	0.00096347	0.010029	0.465128	Nmral1	NmrA-like family domain containing 1
1040	10605370	-8.89658	0.000965077	0.010036	0.29502	Mpp1	membrane protein, palmitoylated
1041	10434670	-8.89441	0.000966684	0.010036	0.443897	NA	NA
1042	10529218	-8.88885	0.000967488	0.010036	0.615577	Supt7l	suppressor of Ty 7-like
1043	10574087	-8.88877	0.000968291	0.010036	0.457217	Herpud1	homocysteine-inducible, endoplasmic reticulum stress-inducible, ubiquitin-like domain member 1
1044	10350590	-8.88864	0.000969095	0.010036	0.536373	NA	NA
1045	10394833	-8.88359	0.000969899	0.010036	0.700508	NA	NA
1046	10343560	-8.87758	0.000970702	0.010036	0.534253	NA	NA
1047	10342204	-8.87606	0.000971506	0.010036	0.36994	NA	NA
1048	10448214	-8.86923	0.000973916	0.010036	0.435975	Zfp944	zinc finger protein 944
1049	10408898	-8.85708	0.000977131	0.0100485	0.721928	NA	NA
1050	10340051	-8.85703	0.000977934	0.0100485	0.275408	NA	NA
1051	10343484	-8.85452	0.000978738	0.0100485	0.405088	NA	NA
1052	10514461	-8.85319	0.000979541	0.0100485	0.772935	Gm12703	predicted gene 12703
1053	10489377	-8.85239	0.000980345	0.0100485	0.839285	NA	NA
