# Supplementary material for: Infectious stimuli promote malignant B-cell acute lymphoblastic leukemia in the absence of AID
Source: Nat Commun. 2019 Dec 5;10:5563. doi: 10.1038/s41467-019-13570-y (PMC6895129; doi:10.1038/s41467-019-13570-y)
Supplement: Supplementary file 7 — Source Data [file 41467_2019_13570_MOESM7_ESM.xlsx]

## Sheet: Source data
Source data for Supplementary Fig.6
	Primers
	VHJ558-Forward
	JH3-Reverse
	Primers
	VH7183-Forward
	JH3-Reverse
	Primers
	VHQ52-Forward
	JH3-Reverse
	Primers
	VHGam3.8-Forward
	JH3-Reverse
	Primers
	VH3609-Forward
	JH3-Reverse
	Primers
	DJ-Forward
	JH3-Reverse
	Primers
	Cmu-Forward
	Cmu-Reverse
